# Supplementary material for: Molecular characterization and expression analysis of pitaya (Hylocereus polyrhizus) HpLRR genes in response to Neoscytalidium dimidiatum infection
Source: BMC Plant Biol. 2020 Apr 15;20:160. doi: 10.1186/s12870-020-02368-6 (PMC7161156; doi:10.1186/s12870-020-02368-6)
Supplement: Supplementary file 2 — Additional file 2 Supplenmentary Information 2: Details information about the sequence characteristics of 233 LRR related-genes with the longest CDS. [file 12870_2020_2368_MOESM2_ESM.xlsx]

## Sheet: phylogenetic analysis
Classify	Unigene	Length	Length of the Longest CDS	N-Expression	D-Expression	log2FoldChange(D/N)	Description (Nr/Nt/Swissprot/KEGG/COG/Interpro/GO)	Up/Down-Regulation(D/N)	aa Length	MW(Da)
I	Unigene8858_All	534	334	0.1	0.62	2.63227	leucine-rich repeat transmembrane protein kinase	*	111	12549.3
	Unigene8646_All	1712	1398	3.05	22.85	2.90531	LRR receptor-like serine/threonine-protein kinase FLS2	*	465	50518
	CL1165.Contig1_All	1848	165	1.205	4.04	1.74532	probable LRR receptor-like serine/threonine-protein kinase At5g10290-like isoform X1	*	54	5813.17
	CL1454.Contig1_All	226	96	0.01	0.42	5.39232	F-box/LRR-repeat protein 3	*	31	3722.6
	Unigene18179_All	200	170	0.51	0.54	0.0824622	probable LRR receptor-like serine/threonine-protein kinase At3g47570	*	56	5982.22
	CL1510.Contig1_All	513	405	0.2	0.445	1.15381	probable LRR receptor-like serine/threonine-protein kinase At4g36180-like	*	134	14861.4
	Unigene22204_All	236	150	0.36	0.01	-5.16993	LRR receptor-like kinase	*	49	5336.07
	Unigene21081_All	431	391	0.135	0.555	2.03953	F-box/LRR-repeat protein At1g67190	*	130	14527.3
	Unigene13635_All	385	108	0.01	1.32	7.04439	Probable LRR receptor-like serine/threonine-protein kinase At3g47570	Up	35	3894.62
	Unigene23534_All	315	191	0.635	0.01	-5.98868	Brassinosteroid LRR receptor kinase	*	63	6931.13
	Unigene19520_All	477	333	0.01	0.605	5.91886	Probable leucine-rich repeat receptor-like protein kinase At2g33170	*	110	12734.9
	Unigene14516_All	354	285	0.175	0.38	1.11864	NBS-LRR type resistance protein	*	94	10998.1
	CL1259.Contig3_All	1145	1091	1.09	4.535	2.05677	NBS-LRR type resistance protein	*	363	41030.7
	CL1524.Contig3_All	6329	612	0.63	1.89	1.58496	CC-NBS-LRR resistance protein, putative	*	203	22222.7
	Unigene26481_All	297	102	0.01	0.475	5.56986	LRR receptor-like serine/threonine-protein kinase FLS2	*	33	4130.97
	CL986.Contig2_All	582	186	0.09	1.77	4.29768	probable LRR receptor-like serine/threonine-protein kinase At3g47570	*	61	7116.72
II	Unigene26127_All	253	188	0.01	0.31	4.9542	plant intracellular Ras-group-related LRR protein 4 isoform X3	*	62	6921.22
	CL838.Contig2_All	1351	201	1.475	3.485	1.24044	probable leucine-rich repeat receptor-like protein kinase At1g35710	*	66	7792.57
	Unigene10557_All	450	195	0.01	0.39	5.2854	Probable LRR receptor-like serine/threonine-protein kinase At2g16250	*	64	7039.61
	CL971.Contig1_All	1708	1203	0.045	0.705	3.96963	probable LRR receptor-like serine/threonine-protein kinase At5g45840-like	*	400	44415.2
	CL971.Contig2_All	1828	1203	0.48	0.495	0.0443941	probable LRR receptor-like serine/threonine-protein kinase At5g45840-like	*	400	44415.2
	CL332.Contig2_All	1749	1714	1.045	2.34	1.16301	NBS-LRR type resistance protein	*	571	65365.6
	Unigene2712_All	2825	2636	1.39	3.095	1.15485	NBS-LRR type resistance protein	*	878	100485
	Unigene12738_All	619	126	0.7	0.69	-0.0207586	F-box/LRR-repeat protein At4g29420	*	41	4729.23
	CL13.Contig1_All	950	216	0.07	0.63	3.16993	LRR receptor-like serine/threonine-protein kinase EFR-like	*	71	7942.58
	CL13.Contig2_All	1131	216	0.14	0.26	0.893085	LRR receptor-like serine/threonine-protein kinase EFR-like	*	71	7942.58
	Unigene25549_All	221	194	0.01	0.78	6.2854	CC-NBS-LRR resistance protein	*	64	6989.61
	Unigene2081_All	651	183	0.08	0.645	3.01123	F-box/LRR-repeat protein 17	*	60	7035.48
	Unigene25901_All	486	407	0.01	0.47	5.55459	Leucine-rich repeat transmembrane protein kinase isoform 2	*	135	15306.9
	CL1246.Contig2_All	494	355	1.37	1.15	-0.252542	NBS-LRR type resistance protein	*	118	13487
	Unigene16075_All	237	120	0.01	0.38	5.24793	leucine-rich repeat receptor-like protein CLAVATA2	*	39	4262.89
	CL28.Contig2_All	3487	2784	0.65	2.885	2.15006	probable LRR receptor-like serine/threonine-protein kinase At1g67720-like	*	927	103312
	Unigene8268_All	1469	1167	0.74	0.76	0.0384741	probable LRR receptor-like serine/threonine-protein kinase At4g36180	*	388	41929.4
	Unigene21504_All	418	105	0.135	0.58	2.10309	probable LRR receptor-like serine/threonine-protein kinase At4g36180 isoform X2	*	34	4265.21
	Unigene8469_All	1013	399	0.135	1.105	3.03302	LRR repeats and ubiquitin-like domain-containing protein At2g30105	*	132	14913.3
	CL9.Contig5_All	3183	1389	1.18	4.88	2.04809	NBS-LRR gene cluster, complete sequence	*	462	53701.7
	Unigene20264_All	210	138	0.01	0.485	5.59991	probable LRR receptor-like serine/threonine-protein kinase At1g53440-like	*	45	4969.08
	CL1599.Contig2_All	2057	1938	0.805	1.815	1.17291	F-box/LRR-repeat protein 10-like	*	645	71051.8
	CL1599.Contig1_All	2093	1938	0.26	0.635	1.28824	F-box/LRR-repeat protein 10-like	*	645	71051.8
	Unigene21011_All	314	153	0.01	0.685	6.09803	CC-NBS-LRR resistance protein	*	50	5440.39
	CL1260.Contig2_All	541	306	0.01	1.64	7.35755	Probable LRR receptor-like serine/threonine-protein kinase At3g47570	Up	101	10914.1
	Unigene179_All	2179	1005	1.155	1.785	0.628031	Probable LRR receptor-like serine/threonine-protein kinase At1g14390	*	334	37484.7
	Unigene10629_All	631	377	0.305	0.34	0.156726	F-box/LRR-repeat protein 4	*	125	13622.4
	Unigene13586_All	232	140	0.01	0.715	6.15987	brassinosteroid LRR receptor kinase-like	*	46	4910.76
	Unigene341_All	1433	946	0.445	1.275	1.51862	F-box/LRR-repeat protein 15-like	*	315	35175
	Unigene5040_All	428	96	0.135	0.285	1.078	leucine-rich repeat protein SHOC-2-like	*	31	3381.78
	Unigene19327_All	295	127	0.01	1.015	6.66534	probable LRR receptor-like serine/threonine-protein kinase At3g47570-like	Up	42	4848.71
	CL1010.Contig1_All	516	420	0.495	0.87	0.813587	probable leucine-rich repeat receptor-like protein kinase At5g49770	*	139	15538.3
Ⅲ	Unigene7292_All	376	172	0.48	0.345	-0.476438	CC-NBS-LRR resistance protein	*	57	6439.38
	Unigene16887_All	548	466	0.01	0.61	5.93074	LRR receptor-like serine/threonine-protein kinase FLS2	*	155	16191.9
	CL592.Contig1_All	808	411	0.06	1.19	4.30986	Probable LRR receptor-like serine/threonine-protein kinase At3g47570	*	136	15201.1
	Unigene6235_All	1095	144	0.28	1.15	2.03814	brassinosteroid LRR receptor kinase-like	*	47	5365.98
	Unigene23245_All	230	113	0.01	0.725	6.17991	Probable LRR receptor-like serine/threonine-protein kinase At1g74360	*	37	3935.64
	Unigene18764_All	371	153	0.01	0.355	5.14975	F-box/FBD/LRR-repeat protein At1g13570-like	*	50	5285.39
	Unigene9087_All	391	230	0.01	1.75	7.45121	LRR receptor-like serine/threonine-protein kinase GSO1-like	Up	76	8278.83
	Unigene12546_All	2161	1815	0.47	2.1	2.15966	probable leucine-rich repeat receptor-like protein kinase At5g63930-like	*	604	66517.3
	Unigene10269_All	659	240	0.15	0.96	2.67807	Plant intracellular Ras-group-related LRR protein 7	*	79	9504.39
	Unigene1367_All	1908	108	0.435	0.965	1.14951	probable LRR receptor-like serine/threonine-protein kinase At4g08850	*	35	4243.07
	Unigene12636_All	921	871	0.01	1.18	6.88264	plant intracellular Ras-group-related LRR protein 9-like	Up	290	32491.8
	CL1240.Contig2_All	1174	1049	0.1	0.675	2.75489	probable LRR receptor-like serine/threonine-protein kinase At1g06840 isoform X3	*	349	38640.8
	CL306.Contig2_All	233	97	0.37	0.01	-5.20945	CC-NBS-LRR resistance protein	*	32	3392.67
	Unigene9471_All	396	317	0.575	0.32	-0.84549	NBS-LRR type resistance protein	*	105	11488.5
	Unigene20408_All	442	123	0.01	0.41	5.35755	LRR receptor-like serine/threonine-protein kinase GSO2	*	40	4611.56
	CL1240.Contig1_All	578	401	0.095	0.04	-1.24793	probable LRR receptor-like serine/threonine-protein kinase At1g06840	*	133	14779.2
	Unigene16281_All	235	127	0.365	0.01	-5.18982	F-box/FBD/LRR-repeat protein At1g13570	*	42	4962.81
	Unigene6064_All	1127	468	0.155	1.025	2.72528	leucine-rich repeat-containing protein 40-like	*	155	16878.5
	CL1705.Contig1_All	869	622	0.215	0.745	1.7929	putative F-box/LRR-repeat protein At5g02930-like	*	207	23794.7
	CL1333.Contig2_All	555	126	0.36	0.45	0.321928	leucine-rich repeat receptor protein kinase EXS-like	*	41	4903.67
	CL1333.Contig1_All	570	126	0.01	0.335	5.06609	leucine-rich repeat receptor protein kinase EXS-like	*	41	4903.67
	Unigene19159_All	691	545	0.205	0.6	1.54934	probable leucine-rich repeat receptor-like protein kinase At2g33170-like	*	181	20321.6
	Unigene7537_All	1389	1182	0.215	1.835	3.09337	probable LRR receptor-like serine/threonine-protein kinase At1g53430	*	393	43733.3
	Unigene8930_All	1465	1188	0.255	2.405	3.23747	probable LRR receptor-like serine/threonine-protein kinase At1g56130-like	*	395	43861.1
Ⅳ	Unigene13320_All	557	177	0.01	0.785	6.29462	F-box/LRR-repeat protein 3	*	58	6369.49
	Unigene10604_All	376	234	0.16	1	2.64386	F-box/LRR-repeat protein At1g67190	*	77	8883.52
	Unigene1251_All	659	542	0.22	0.48	1.12553	/leucine-rich repeat transmembrane protein kinase	*	180	19797.3
	Unigene3635_All	614	257	0.085	0.87	3.35548	probable leucine-rich repeat receptor-like protein kinase At5g49770-like	*	85	9407.16
	Unigene6823_All	2894	559	0.705	2.255	1.67743	probable LRR receptor-like serine/threonine-protein kinase At5g45840-like	*	186	22033
	Unigene19760_All	638	240	0.31	0.67	1.11189	F-box/LRR-repeat protein 4-like	*	79	8656.1
	Unigene5510_All	1690	393	0.71	0.93	0.389412	F-box/LRR-repeat protein 3	*	130	15282.1
	Unigene26476_All	227	95	0.01	0.375	5.22882	probable leucine-rich repeat receptor-like protein kinase At5g49770 isoform X2	*	31	3451.1
	Unigene20380_All	295	150	0.24	0.255	0.0874628	F-box/FBD/LRR-repeat protein At1g13570	*	49	5738.72
	CL218.Contig5_All	4019	2529	0.615	0.82	0.415037	NBS-LRR type resistance protein	*	842	96143.2
	CL218.Contig2_All	4089	2529	0.78	1.405	0.849024	NBS-LRR type resistance protein	*	842	96147.3
	Unigene19023_All	252	203	0.01	0.675	6.07682	probable LRR receptor-like serine/threonine-protein kinase At1g67720	*	67	7240.36
	Unigene21250_All	370	108	0.165	0.53	1.68353	LRR receptor-like serine/threonine-protein kinase GSO2 isoform X2	*	35	3948.51
	CL649.Contig6_All	352	141	0.01	0.74	6.20945	LRR receptor-like serine/threonine-protein kinase HSL2	*	46	5186.14
	Unigene308_All	1368	441	0.215	1.03	2.26024	probable LRR receptor-like serine/threonine-protein kinase At1g56140	*	146	16581.6
	Unigene13442_All	545	320	0.185	0.505	1.44876	Leucine-rich repeat transmembrane protein kinase family protein isoform 3	*	106	11241.4
	Unigene28_All	3386	3006	0.875	3.82	2.12622	probable LRR receptor-like serine/threonine-protein kinase RFK1 isoform X1	*	1001	110510
	CL445.Contig4_All	3716	3417	0.49	1.77	1.8529	NBS-LRR type resistance protein	*	1138	128777
	Unigene21_All	736	647	1.015	1.05	0.0489096	NBS-LRR type resistance protein	*	215	24286.5
	Unigene19708_All	1682	1179	0.05	1.78	5.15381	LRR receptor-like serine/threonine-protein kinase, putative	*	392	42783.2
	CL218.Contig4_All	2640	1194	0.82	1.695	1.04759	NBS-LRR type resistance protein	*	397	45626.4
	CL6.Contig1_All	1273	872	0.085	1.22	3.84327	Leucine-rich repeat transmembrane protein kinase isoform 1	*	290	32534.3
	CL1165.Contig5_All	1417	831	1.085	2.41	1.15134	probable LRR receptor-like serine/threonine-protein kinase At5g10290-like isoform X1	*	276	31885.3
	CL1165.Contig2_All	2390	831	0.23	1.735	2.91523	probable LRR receptor-like serine/threonine-protein kinase At5g10290-like isoform X1	*	276	31871.3
	Unigene18117_All	412	94	0.145	0.6	2.04891	LRR receptor-like serine/threonine-protein kinase EFR	*	31	3588.48
	Unigene2711_All	878	731	0.255	0.45	0.819428	NBS-LRR type resistance protein	*	243	27583.4
	Unigene15766_All	286	226	0.255	0.01	-4.67243	Probable LRR receptor-like serine/threonine-protein kinase At1g12460	*	75	8175.55
	CL1165.Contig6_All	1953	1566	0.12	0.12	0	probable LRR receptor-like serine/threonine-protein kinase At5g10290-like isoform X1	*	521	58304.1
	CL1165.Contig3_All	2675	1281	0.33	1.15	1.8011	probable LRR receptor-like serine/threonine-protein kinase At5g10290-like isoform X1	*	426	46974.2
	CL1165.Contig4_All	3120	669	0.14	0.255	0.86507	probable LRR receptor-like serine/threonine-protein kinase At5g10290-like isoform X1	*	222	24283.6
Ⅴ	Unigene5348_All	584	165	0.255	0.835	1.71128	probable LRR receptor-like serine/threonine-protein kinase At3g47570	*	54	6306.17
	Unigene12556_All	1604	633	1.48	3.455	1.22309	leucine-rich repeat extensin-like protein 4	*	210	24770.4
	Unigene15793_All	299	105	0.23	1.235	2.42481	probable LRR receptor-like serine/threonine-protein kinase At1g63430	*	34	3652.34
	Unigene12595_All	2735	480	0.31	1.22	1.97654	LRR receptor-like serine/threonine-protein kinase RPK2-like	*	159	18499.5
	Unigene19955_All	506	183	0.01	1.34	7.06609	F-box/LRR-repeat protein At2g43260	Up	60	7508.5
	CL877.Contig4_All	333	194	0.01	0.815	6.34873	LRR receptor-like serine/threonine-protein kinase FEI 1	*	64	7408.68
	Unigene8435_All	1058	813	0.33	0.73	1.14543	SlCLV1 gene for CLV1-like LRR receptor kinase	*	270	30086.2
	Unigene19994_All	273	188	0.01	0.295	4.88264	probable LRR receptor-like serine/threonine-protein kinase At3g47570	*	62	7207.6
	Unigene17878_All	347	281	0.185	0.57	1.62344	Probable LRR receptor-like serine/threonine-protein kinase At1g51860	*	93	9824.63
	Unigene10132_All	724	111	0.135	0.93	2.78427	Leucine-rich repeat receptor-like protein kinase family protein, putative isoform 1	*	36	4022.75
	CL1168.Contig3_All	2022	441	0.345	1.34	1.95756	probable LRR receptor-like serine/threonine-protein kinase At1g67720	*	146	16096.5
	Unigene12620_All	742	216	0.31	1.105	1.83371	probable leucine-rich repeat receptor-like protein kinase At1g35710	*	71	8167.66
	Unigene14565_All	220	119	0.01	0.44	5.45943	LRR receptor-like serine/threonine-protein kinase EFR	*	39	4661.69
	Unigene1372_All	3502	288	0.58	2.235	1.94615	LRR receptor-like serine/threonine-protein kinase FEI	*	95	10734.9
	Unigene21553_All	229	135	0.01	0.41	5.35755	probable LRR receptor-like serine/threonine-protein kinase At1g56130-like	*	44	4681.61
	Unigene11462_All	1447	1095	0.26	1.885	2.85798	Probable LRR receptor-like serine/threonine-protein kinase At1g56140	*	364	40135.9
	Unigene25652_All	281	122	0.01	0.26	4.70044	probable LRR receptor-like serine/threonine-protein kinase At4g36180	*	40	4337.68
	CL471.Contig2_All	644	294	0.08	1.23	3.94251	probable LRR receptor-like serine/threonine-protein kinase At3g47570-like	*	97	11350.8
	Unigene3068_All	1660	393	0.125	0.98	2.97085	putative LRR receptor-like serine/threonine-protein kinase	*	130	13814.5
	Unigene13319_All	499	198	0.835	0.235	-1.82912	LRR receptor-like serine/threonine-protein kinase FLS2	*	65	7141.37
	CL2219.Contig1_All	1473	825	0.4	1.46	1.8679	LRR receptor-linked protein kinase, putative	*	274	30929
	Unigene7827_All	1009	183	0.01	0.435	5.44294	Probable LRR receptor-like serine/threonine-protein kinase At3g47570	*	60	7025.58
	Unigene8349_All	1254	273	0.885	0.985	0.154446	leucine-rich repeat receptor-like protein Fasciated EAR2	*	90	9987.69
	Unigene8225_All	1502	153	0.555	1.8	1.69744	LRR receptor-like serine/threonine-protein kinase	*	50	5781.7
	Unigene8468_All	359	196	0.17	0.725	2.09245	LRR repeats and ubiquitin-like domain-containing protein At2g30105	*	65	7189.49
	Unigene9816_All	957	767	0.05	0.67	3.74416	putative F-box/LRR-repeat protein 23	*	255	29005.9
Ⅵ	Unigene6828_All	2223	1506	0.785	1.7	1.11477	plant intracellular Ras-group-related LRR protein 1-like	*	501	55805.3
	Unigene1000_All	302	171	0.01	0.715	6.15987	putative disease resistance protein RGA4	*	56	6592.75
	Unigene1614_All	1519	249	0.22	1.205	2.45346	F-box/LRR-repeat protein 2-like	*	82	9257
	Unigene26047_All	419	168	0.01	0.43	5.42626	F-box/LRR-repeat protein 17	*	55	5917.06
	CL2227.Contig3_All	1549	384	0.515	1.17	1.18386	Plant intracellular Ras-group-related LRR protein 5	*	127	14658.4
	Unigene4066_All	499	153	0.11	1.02	3.21299	Probable leucine-rich repeat receptor-like protein kinase At5g49770	*	50	5363.31
	Unigene9697_All	1667	255	0.245	1	2.02915	putative F-box/LRR-repeat protein At5g54820	*	84	9450.29
	Unigene20441_All	405	313	0.145	1.36	3.22948	F-box/LRR-repeat MAX2 homolog A	*	104	11897.8
	Unigene10245_All	556	151	0.445	0.59	0.40691	probable LRR receptor-like serine/threonine-protein kinase At1g56130-like	*	50	5806.27
	Unigene20944_All	642	487	0.08	0.575	2.84549	probable leucine-rich repeat receptor-like protein kinase At5g49770	*	162	17935.9
	Unigene9176_All	822	453	0.165	0.735	2.15528	Plant intracellular ras group-related LRR 4	*	150	17354.4
	Unigene18671_All	360	331	0.175	0.185	0.0801703	LRR receptor-like serine/threonine-protein kinase GSO1	*	110	12407.6
	Unigene10594_All	648	501	0.15	0.9	2.58496	plant intracellular Ras-group-related LRR protein 9-like	*	166	19004.9
	Unigene14231_All	281	257	0.26	0.805	1.63048	leucine-rich repeat receptor-like protein CLAVATA2	*	85	9260.79
	Unigene26736_All	345	323	0.185	0.755	2.02895	LRR receptor-like serine/threonine-protein kinase FLS2	*	107	11425.3
	CL340.Contig1_All	911	449	0.245	1.63	2.73402	Leucine-rich repeat receptor-like serine/threonine-protein kinase BAM1	*	149	16364.1
	Unigene13612_All	311	305	0.215	0.01	-4.42626	probable LRR receptor-like serine/threonine-protein kinase At3g47570 isoform X2	*	101	10880.7
	Unigene13882_All	356	111	0.175	1.28	2.87072	F-box/LRR-repeat protein 14	*	36	4176.15
	CL1259.Contig2_All	2387	237	0.93	4.5	2.27462	NBS-LRR type resistance protein	*	78	9308.91
	CL877.Contig1_All	2473	207	0.555	1.86	1.74474	LRR receptor-like serine/threonine-protein kinase FEI 1-like	*	68	7731.27
	CL10.Contig1_All	489	284	0.115	1.16	3.33442	Probable LRR receptor-like serine/threonine-protein kinase At1g56130	*	94	10286.2
	Unigene5824_All	3706	318	0.19	2.79	3.87619	LRR receptor-like serine/threonine-protein kinase FLS2-like	*	105	11440.4
	CL1426.Contig3_All	3084	168	0.21	3.01	3.8413	LRR receptor-like serine/threonine-protein kinase GSO2-like isoform X7	*	55	6209.75
	Unigene1496_All	3702	549	0.345	2.09	2.59883	Leucine-rich repeat protein kinase family protein	*	182	20937.3
	Unigene26851_All	238	130	0.01	0.685	6.09803	leucine-rich repeat receptor protein kinase EXS-like	*	43	4874.7
	Unigene18794_All	389	379	0.01	0.655	6.03342	LRR receptor-like kinase	*	126	13808
	Unigene24782_All	446	398	0.01	0.395	5.30378	CLV1-like LRR receptor kinase	*	132	13994.3
Ⅶ	Unigene7824_All	449	135	0.01	0.655	6.03342	Probable LRR receptor-like serine/threonine-protein kinase RKF3	*	44	5037.71
	Unigene25198_All	323	176	0.01	0.21	4.39232	F-box/LRR-repeat protein 4	*	58	6757.92
	Unigene14570_All	703	124	0.205	0.885	2.11005	putative F-box/LRR-repeat protein 23 isoform X1	*	41	4879.87
	Unigene2420_All	610	320	0.24	0.095	-1.33703	leucine-rich repeat kinase-like protein	*	106	11781.8
	CL1782.Contig1_All	2328	207	0.14	1.28	3.19265	F-box/FBD/LRR-repeat protein At1g13570	*	68	7559
	Unigene7662_All	679	134	0.28	0.62	1.14684	Probable LRR receptor-like serine/threonine-protein kinase At1g14390	*	54	5419.34
	Unigene705_All	740	297	0.505	2.01	1.99284	Probable LRR receptor-like serine/threonine-protein kinase RPK1	*	98	11255
	Unigene20363_All	274	196	0.01	0.29	4.85798	Probable LRR receptor-like serine/threonine-protein kinase At1g14390	*	65	7315.55
	Unigene16168_All	848	497	0.16	0.53	1.72792	leucine-rich repeat receptor-like tyrosine-protein kinase At2g41820	*	165	17762.1
	Unigene13782_All	347	99	0.01	0.585	5.87036	probable LRR receptor-like serine/threonine-protein kinase At3g47570	*	32	3610.42
	Unigene6561_All	375	157	0.01	0.5	5.64386	F-box/LRR-repeat protein 12	*	52	5971.05
	CL2176.Contig1_All	2118	255	0.73	0.54	-0.434937	F-box/LRR-repeat protein 14	*	84	9488
	CL986.Contig1_All	347	156	0.185	2.47	3.73891	Probable LRR receptor-like serine/threonine-protein kinase At1g34110	*	51	6094.52
	Unigene16909_All	490	198	0.01	0.815	6.34873	probable LRR receptor-like serine/threonine-protein kinase At2g24230-like	*	65	7305.65
	Unigene8299_All	1873	237	0.545	1.595	1.54923	F-box/LRR-repeat protein 15	*	78	8811.08
	CL218.Contig3_All	2429	1428	0.475	0.64	0.430144	NBS-LRR type resistance protein	*	475	53851.8
	Unigene26043_All	224	118	0.01	0.385	5.26679	Probable LRR receptor-like serine/threonine-protein kinase At1g56130	*	39	4404.35
	Unigene5060_All	331	126	0.01	0.215	4.42626	F-box/FBD/LRR-repeat protein At1g13570-like	*	41	4799.85
	Unigene16684_All	735	144	1.08	2.375	1.1369	CC-NBS-LRR type resistance protein	*	47	5336.33
	Unigene3580_All	1176	486	0.11	1.015	3.2059	probable LRR receptor-like serine/threonine-protein kinase At1g53440-like	*	161	17278.3
	Unigene2003_All	1487	858	0.14	0.85	2.60204	LRR receptor-like serine/threonine-protein kinase FLS2-like	*	285	31953.6
	Unigene9555_All	1769	1449	0.865	1.555	0.846143	probable LRR receptor-like serine/threonine-protein kinase At1g06840-like	*	482	53441.7
	CL340.Contig7_All	1557	228	0.68	3.575	2.39434	Leucine-rich repeat receptor-like serine/threonine-protein kinase BAM1	*	75	8978.91
	CL1260.Contig3_All	1971	1548	0.09	2.445	4.76377	probable LRR receptor-like serine/threonine-protein kinase At3g47570-like	*	515	57477.6
Ⅷ	Unigene22891_All	218	197	0.84	0.01	-6.39232	NBS-LRR type resistance protein	*	65	7268.59
	Unigene17869_All	223	93	0.01	0.43	5.42626	Probable LRR receptor-like serine/threonine-protein kinase At2g16250	*	30	3501.12
	Unigene19111_All	361	108	0.01	0.55	5.78136	Probable LRR receptor-like serine/threonine-protein kinase At1g67720	*	35	4117.9
	Unigene18881_All	210	206	0.01	0.97	6.59991	putative disease resistance RPP13-like protein 1	Up	68	7598.91
	Unigene13867_All	518	181	0.01	1.84	7.52356	probable LRR receptor-like serine/threonine-protein kinase At3g47570-like	Up	60	6269.43
	Unigene7164_All	960	225	11.86	2.205	-2.42725	probable LRR receptor-like serine/threonine-protein kinase At3g47570	*	74	8405.88
	Unigene9799_All	1058	627	0.245	1.14	2.21818	disease resistance RPP13-like protein 4/CC-NBS-LRR type resistance protein/ leucine-rich repeat protein SHOC2	*	208	23353.6
	CL1260.Contig1_All	321	294	0.01	0.65	6.02237	probable LRR receptor-like serine/threonine-protein kinase At3g47570-like	*	97	11051.1
	Unigene24032_All	328	123	0.01	0.215	4.42626	F-box/LRR-repeat protein 3	*	40	4615.71
	CL1860.Contig1_All	370	93	0.01	0.18	4.16993	LRR receptor-like kinase family protein	*	30	3664.47
	Unigene26060_All	488	293	0.01	0.12	3.58496	Probable leucine-rich repeat receptor-like protein kinase At1g35710	*	97	10902.9
	Unigene11383_All	1064	126	0.125	0.91	2.86394	F-box/LRR-repeat protein 4-like	*	41	4851.95
	Unigene26545_All	393	304	0.155	0.475	1.61566	leucine-rich repeat receptor-like protein kinase (LRR-RLK)	*	101	11406.4
	Unigene4714_All	1115	396	0.115	1.08	3.23133	probable LRR receptor-like serine/threonine-protein kinase At2g16250-like	*	131	14181.3
	Unigene11953_All	694	171	0.21	1.65	2.974	probable LRR receptor-like serine/threonine-protein kinase At5g10290 isoform X2	*	56	6406.53
	CL306.Contig1_All	600	126	0.01	0.715	6.15987	CC-NBS-LRR resistance protein	*	41	4560.5
	CL1417.Contig2_All	1746	168	0.15	0.94	2.6477	LRR receptor-like serine/threonine-protein kinase ERECTA-like isoform X2	*	55	6235.44
	CL2283.Contig2_All	414	318	0.01	0.585	5.87036	probable LRR receptor-like serine/threonine-protein kinase At4g08850-like	*	105	12233.7
	Unigene13989_All	1012	171	0.13	0.72	2.46949	Probable LRR receptor-like serine/threonine-protein kinase At4g36180	*	56	6395.51
	CL592.Contig2_All	474	330	0.01	0.615	5.94251	putative LRR receptor-like serine/threonine-protein kinase	*	109	12407.9
	CL340.Contig5_All	925	150	0.835	1.985	1.24929	Probably inactive leucine-rich repeat receptor-like protein kinase At2g25790	*	49	5904.24
	CL1782.Contig2_All	700	162	0.01	0.565	5.82018	F-box/FBD/LRR-repeat protein At1g13570	*	53	5780.94
	Unigene10791_All	471	211	0.01	0.855	6.41785	Probable LRR receptor-like serine/threonine-protein kinase At2g16250	*	70	7696.07
	Unigene362_All	1045	729	0.29	1.025	1.8215	probable LRR receptor-like serine/threonine-protein kinase At1g53430-like	*	242	27180.7
	CL1426.Contig2_All	1124	165	0.185	1.67	3.17425	probable LRR receptor-like serine/threonine-protein kinase At4g36180	*	54	6268.56
	CL340.Contig2_All	948	860	0.55	2.58	2.22987	Leucine-rich repeat receptor-like serine/threonine-protein kinase BAM1	*	286	31515.4
	Unigene7318_All	659	625	0.29	0.48	0.726982	LRR receptor-like serine/threonine-protein kinase FLS2	*	208	22876.9
	CL838.Contig1_All	1220	996	1.19	2.695	1.17932	probable leucine-rich repeat receptor-like protein kinase At1g35710	*	331	37459.6
	Unigene11169_All	1045	213	0.42	0.65	0.63005	LRR receptor-like serine/threonine-protein kinase FLS2	*	70	7947.35
	CL877.Contig2_All	268	187	1.11	2.3	1.05107	LRR receptor-like serine/threonine-protein kinase FEI 1	*	62	7287.13
	Unigene14266_All	483	132	0.01	0.365	5.18982	CC-NBS-LRR resistance protein	*	43	4919.85
	Unigene9429_All	341	220	0.375	0.8	1.09311	LRR receptor-like serine/threonine-protein kinase RCH1	*	73	8100.58
	Unigene12018_All	668	159	0.43	0.63	0.551015	probable LRR receptor-like serine/threonine-protein kinase At5g45840-like	*	52	6156.13
	Unigene13450_All	429	401	0.26	0.98	1.91427	F-box/LRR-repeat protein At1g67190	*	133	14288.7
	CL2218.Contig2_All	512	154	0.105	0.225	1.09954	F-box/LRR-repeat protein 3-like	*	51	5544.66
	Unigene13266_All	315	230	0.01	0.88	6.45943	LRR receptor-like serine/threonine-protein kinase GSO1-like	*	76	8191.43
	Unigene1812_All	2443	219	9.475	18.355	0.953975	LRR receptor-like serine/threonine-protein kinase, putative	*	72	8495.25
	Unigene15090_All	332	142	0.01	0.405	5.33985	LRR receptor-like serine/threonine-protein kinase FEI 1	*	47	5280.19
	Unigene8383_All	1373	1113	0.245	1.03	2.07179	F-box/LRR-repeat protein, putative	*	370	40772
	Unigene8034_All	710	695	0.07	0.945	3.75489	probable LRR receptor-like serine/threonine-protein kinase At1g53430-like	*	231	25207.6
	Unigene1275_All	668	627	0.01	0.47	5.55459	probable LRR receptor-like serine/threonine-protein kinase At1g53440-like	*	208	23207.6
	Unigene29_All	1179	714	0.42	0.385	-0.125531	Probable LRR receptor-like serine/threonine-protein kinase RFK1	*	237	26596.6
	Unigene6322_All	501	194	0.31	1.02	1.71823	Plant intracellular ras group-related LRR 4	*	64	7143.58
	CL332.Contig1_All	1245	1219	0.955	1.33	0.477854	NBS-LRR type resistance protein	*	406	46451.5
	CL1454.Contig2_All	1038	631	0.085	0.99	3.54189	F-box/LRR-repeat protein 3	*	210	22685.4
	Unigene13405_All	579	479	0.01	1.125	6.81378	F-box/LRR-repeat protein At4g14103	Up	159	18141.7
	Unigene799_All	1116	777	0.31	0.91	1.5536	probable LRR receptor-like serine/threonine-protein kinase RKF3	*	258	28143.8
	Unigene9997_All	688	228	0.485	0.08	-2.59991	putative F-box/FBD/LRR-repeat protein At1g78760-like	*	75	8872.28
	CL6.Contig2_All	1344	1179	0.11	0.855	2.95842	probable LRR receptor-like serine/threonine-protein kinase At1g53430-like	*	392	43437.5
	Unigene4411_All	1802	1515	0.225	1.145	2.34735	F-box/LRR-repeat protein At5g63520-lik	*	504	54341.5
	Unigene4809_All	1051	288	0.33	1.57	2.25023	F-box/LRR-repeat protein At5g02910	*	95	11129.7
	CL28.Contig1_All	1120	468	0.035	0.5	3.8365	probable LRR receptor-like serine/threonine-protein kinase At1g67720 isoform X1	*	155	17327.3
	CL1510.Contig2_All	1917	540	0.145	0.245	0.756729	probable LRR receptor-like serine/threonine-protein kinase At4g36180-like	*	179	20764.5
	CL1510.Contig3_All	2437	540	0.085	1.075	3.66073	probable LRR receptor-like serine/threonine-protein kinase At4g36180-like	*	179	20764.5

## Sheet: Original Table
Unigene	Length	Length of the Longest CDS	N-Expression	D-Expression	log2FoldChange(D/N)	Description (Nr/Nt/Swissprot/KEGG/COG/Interpro/GO)	Up/Down-Regulation(D/N)	aa Length	MW(Da)
Unigene15674_All	205	——	0.01	0.51	5.67243	Leucine-rich repeat domain containing protein	*
Unigene13618_All	219	——	0.01	0.89	6.47573	probable LRR receptor-like serine/threonine-protein kinase At4g20940	*
Unigene26099_All	224	——	0.01	0.385	5.26679	probable LRR receptor-like serine/threonine-protein kinase At1g06840	*
Unigene19845_All	225	——	0.01	0.425	5.40939	probable LRR receptor-like serine/threonine-protein kinase At3g47570	*
Unigene24779_All	226	——	0.01	0.375	5.22882	probable LRR receptor-like serine/threonine-protein kinase At4g36180	*
Unigene18552_All	240	——	0.01	0.375	5.22882	LRR receptor-like serine/threonine-protein kinase FLS2-like	*
Unigene15298_All	255	——	0.01	0.955	6.57743	Leucine-rich repeat receptor-like protein kinase PEPR2	Up
Unigene14409_All	259	——	0.01	0.325	5.02237	Probably inactive leucine-rich repeat receptor-like protein kinase At2g25790	*
CL2032.Contig2_All	265	——	0.01	0.615	5.94251	probable LRR receptor-like serine/threonine-protein kinase At1g63430 isoform X3	*
Unigene20068_All	274	——	0.01	0.58	5.85798	Leucine-rich repeat receptor-like protein kinase PEPR2	*
Unigene14974_All	275	——	0.01	0.29	4.85798	F-box/FBD/LRR-repeat protein At3g26920	*
Unigene14631_All	286	——	0.495	0.805	0.70156	probable LRR receptor-like serine/threonine-protein kinase At4g36180	*
Unigene24409_All	287	——	0.01	0.76	6.24793	/F-box/LRR-repeat protein 3	*
Unigene6381_All	291	——	0.01	0.5	5.64386	CC-NBS-LRR resistance-like protein	*
Unigene18202_All	291	——	0.245	0.5	1.02915	F-box/LRR-repeat protein 3-like	*
Unigene21125_All	299	——	0.01	1.215	6.92481	LRR receptor-like serine/threonine-protein kinase RCH1	Up
Unigene21861_All	313	——	0.01	0.235	4.55459	LRR receptor-like serine/threonine-protein kinase FLS2	*
CL2218.Contig1_All	317	——	0.01	1.08	6.75489	F-box/LRR-repeat protein 3-like	Up
Unigene26202_All	357	——	0.01	0.54	5.75489	Probable LRR receptor-like serine/threonine-protein kinase At4g08850	*
Unigene14344_All	358	——	0.34	0.36	0.0824622	Probable LRR receptor-like serine/threonine-protein kinase At4g36180	*
Unigene3969_All	361	——	0.01	0.705	6.13955	LRR receptor-like serine/threonine-protein kinase RCH1	*
Unigene17845_All	367	——	0.165	0.36	1.12553	probable LRR receptor-like serine/threonine-protein kinase At1g56130-like	*
Unigene15880_All	375	——	0.165	0.175	0.0848889	NBS-LRR type resistance protein	*
CL1705.Contig2_All	376	——	0.16	0.86	2.42626	F-box/LRR-repeat protein At5g02910	*
Unigene6414_All	384	——	0.01	0.645	6.01123	LRR receptor-like serine/threonine-protein kinase EFR-like	*
Unigene5081_All	418	——	0.01	0.295	4.88264	F-box/LRR-repeat MAX2 homolog A	*
CL877.Contig3_All	420	——	0.01	0.295	4.88264	LRR receptor-like serine/threonine-protein kinase FEI 1-like isoform 1	*
Unigene24276_All	422	——	0.01	0.705	6.13955	probable LRR receptor-like serine/threonine-protein kinase At1g34110	*
Unigene9123_All	422	——	0.01	0.425	5.40939	probable LRR receptor-like serine/threonine-protein kinase At1g53430-like	*
Unigene15670_All	423	——	0.01	0.72	6.16993	probable LRR receptor-like serine/threonine-protein kinase At1g34110	*
Unigene14537_All	427	——	0.135	0.28	1.05247	probable LRR receptor-like serine/threonine-protein kinase At2g24230-like	*
Unigene6431_All	448	——	0.125	0.535	2.09761	probable LRR receptor-like serine/threonine-protein kinase At1g67720-like	*
Unigene24242_All	459	——	0.01	0.255	4.67243	LRR receptor-like serine/threonine-protein kinase FEI	*
Unigene14352_All	459	——	0.35	0.76	1.11864	F-box/FBD/LRR-repeat protein At5g53840	*
Unigene15596_All	471	——	0.565	1.6	1.50175	NBS-LRR type resistance protein	*
Unigene9249_All	490	——	0.32	0.7	1.12928	F-box/LRR-repeat protein 14-like	*
Unigene2355_All	533	——	0.385	0.415	0.108253	probable LRR receptor-like serine/threonine-protein kinase At1g51880-like	*
Unigene2341_All	549	——	0.095	0.4	2.074	Probably inactive leucine-rich repeat receptor-like protein kinase At3g28040	*
Unigene5665_All	873	——	0.415	0.74	0.834414	leucine-rich repeat-containing protein 40-like, transcript variant 2	*
CL445.Contig4_All	3716	3417	0.49	1.77	1.8529	NBS-LRR type resistance protein	*	1138	128777
Unigene28_All	3386	3006	0.875	3.82	2.12622	probable LRR receptor-like serine/threonine-protein kinase RFK1 isoform X1	*	1001	110510
CL28.Contig2_All	3487	2784	0.65	2.885	2.15006	probable LRR receptor-like serine/threonine-protein kinase At1g67720-like	*	927	103312
Unigene2712_All	2825	2636	1.39	3.095	1.15485	NBS-LRR type resistance protein	*	878	100485
CL218.Contig5_All	4019	2529	0.615	0.82	0.415037	NBS-LRR type resistance protein	*	842	96143.2
CL218.Contig2_All	4089	2529	0.78	1.405	0.849024	NBS-LRR type resistance protein	*	842	96147.3
CL1599.Contig2_All	2057	1938	0.805	1.815	1.17291	F-box/LRR-repeat protein 10-like	*	645	71051.8
CL1599.Contig1_All	2093	1938	0.26	0.635	1.28824	F-box/LRR-repeat protein 10-like	*	645	71051.8
Unigene12546_All	2161	1815	0.47	2.1	2.15966	probable leucine-rich repeat receptor-like protein kinase At5g63930-like	*	604	66517.3
CL332.Contig2_All	1749	1714	1.045	2.34	1.16301	NBS-LRR type resistance protein	*	571	65365.6
CL1165.Contig6_All	1953	1566	0.12	0.12	0	probable LRR receptor-like serine/threonine-protein kinase At5g10290-like isoform X1	*	521	58304.1
CL1260.Contig3_All	1971	1548	0.09	2.445	4.76377	probable LRR receptor-like serine/threonine-protein kinase At3g47570-like	*	515	57477.6
Unigene4411_All	1802	1515	0.225	1.145	2.34735	F-box/LRR-repeat protein At5g63520-lik	*	504	54341.5
Unigene6828_All	2223	1506	0.785	1.7	1.11477	plant intracellular Ras-group-related LRR protein 1-like	*	501	55805.3
Unigene9555_All	1769	1449	0.865	1.555	0.846143	probable LRR receptor-like serine/threonine-protein kinase At1g06840-like	*	482	53441.7
CL218.Contig3_All	2429	1428	0.475	0.64	0.430144	NBS-LRR type resistance protein	*	475	53851.8
Unigene8646_All	1712	1398	3.05	22.85	2.90531	LRR receptor-like serine/threonine-protein kinase FLS2	*	465	50518
CL9.Contig5_All	3183	1389	1.18	4.88	2.04809	NBS-LRR gene cluster, complete sequence	*	462	53701.7
CL1165.Contig3_All	2675	1281	0.33	1.15	1.8011	probable LRR receptor-like serine/threonine-protein kinase At5g10290-like isoform X1	*	426	46974.2
CL332.Contig1_All	1245	1219	0.955	1.33	0.477854	NBS-LRR type resistance protein	*	406	46451.5
CL971.Contig1_All	1708	1203	0.045	0.705	3.96963	probable LRR receptor-like serine/threonine-protein kinase At5g45840-like	*	400	44415.2
CL971.Contig2_All	1828	1203	0.48	0.495	0.0443941	probable LRR receptor-like serine/threonine-protein kinase At5g45840-like	*	400	44415.2
CL218.Contig4_All	2640	1194	0.82	1.695	1.04759	NBS-LRR type resistance protein	*	397	45626.4
Unigene8930_All	1465	1188	0.255	2.405	3.23747	probable LRR receptor-like serine/threonine-protein kinase At1g56130-like	*	395	43861.1
Unigene7537_All	1389	1182	0.215	1.835	3.09337	probable LRR receptor-like serine/threonine-protein kinase At1g53430	*	393	43733.3
CL6.Contig2_All	1344	1179	0.11	0.855	2.95842	probable LRR receptor-like serine/threonine-protein kinase At1g53430-like	*	392	43437.5
Unigene19708_All	1682	1179	0.05	1.78	5.15381	LRR receptor-like serine/threonine-protein kinase, putative	*	392	42783.2
Unigene8268_All	1469	1167	0.74	0.76	0.0384741	probable LRR receptor-like serine/threonine-protein kinase At4g36180	*	388	41929.4
Unigene8383_All	1373	1113	0.245	1.03	2.07179	F-box/LRR-repeat protein, putative	*	370	40772
Unigene11462_All	1447	1095	0.26	1.885	2.85798	Probable LRR receptor-like serine/threonine-protein kinase At1g56140	*	364	40135.9
CL1259.Contig3_All	1145	1091	1.09	4.535	2.05677	NBS-LRR type resistance protein	*	363	41030.7
CL1240.Contig2_All	1174	1049	0.1	0.675	2.75489	probable LRR receptor-like serine/threonine-protein kinase At1g06840 isoform X3	*	349	38640.8
Unigene179_All	2179	1005	1.155	1.785	0.628031	Probable LRR receptor-like serine/threonine-protein kinase At1g14390	*	334	37484.7
CL838.Contig1_All	1220	996	1.19	2.695	1.17932	probable leucine-rich repeat receptor-like protein kinase At1g35710	*	331	37459.6
Unigene341_All	1433	946	0.445	1.275	1.51862	F-box/LRR-repeat protein 15-like	*	315	35175
CL6.Contig1_All	1273	872	0.085	1.22	3.84327	Leucine-rich repeat transmembrane protein kinase isoform 1	*	290	32534.3
Unigene12636_All	921	871	0.01	1.18	6.88264	plant intracellular Ras-group-related LRR protein 9-like	Up	290	32491.8
CL340.Contig2_All	948	860	0.55	2.58	2.22987	Leucine-rich repeat receptor-like serine/threonine-protein kinase BAM1	*	286	31515.4
Unigene2003_All	1487	858	0.14	0.85	2.60204	LRR receptor-like serine/threonine-protein kinase FLS2-like	*	285	31953.6
CL1165.Contig5_All	1417	831	1.085	2.41	1.15134	probable LRR receptor-like serine/threonine-protein kinase At5g10290-like isoform X1	*	276	31885.3
CL1165.Contig2_All	2390	831	0.23	1.735	2.91523	probable LRR receptor-like serine/threonine-protein kinase At5g10290-like isoform X1	*	276	31871.3
CL2219.Contig1_All	1473	825	0.4	1.46	1.8679	LRR receptor-linked protein kinase, putative	*	274	30929
Unigene8435_All	1058	813	0.33	0.73	1.14543	SlCLV1 gene for CLV1-like LRR receptor kinase	*	270	30086.2
Unigene799_All	1116	777	0.31	0.91	1.5536	probable LRR receptor-like serine/threonine-protein kinase RKF3	*	258	28143.8
Unigene9816_All	957	767	0.05	0.67	3.74416	putative F-box/LRR-repeat protein 23	*	255	29005.9
Unigene2711_All	878	731	0.255	0.45	0.819428	NBS-LRR type resistance protein	*	243	27583.4
Unigene362_All	1045	729	0.29	1.025	1.8215	probable LRR receptor-like serine/threonine-protein kinase At1g53430-like	*	242	27180.7
Unigene29_All	1179	714	0.42	0.385	-0.125531	Probable LRR receptor-like serine/threonine-protein kinase RFK1	*	237	26596.6
Unigene8034_All	710	695	0.07	0.945	3.75489	probable LRR receptor-like serine/threonine-protein kinase At1g53430-like	*	231	25207.6
CL1165.Contig4_All	3120	669	0.14	0.255	0.86507	probable LRR receptor-like serine/threonine-protein kinase At5g10290-like isoform X1	*	222	24283.6
Unigene21_All	736	647	1.015	1.05	0.0489096	NBS-LRR type resistance protein	*	215	24286.5
Unigene12556_All	1604	633	1.48	3.455	1.22309	leucine-rich repeat extensin-like protein 4	*	210	24770.4
CL1454.Contig2_All	1038	631	0.085	0.99	3.54189	F-box/LRR-repeat protein 3	*	210	22685.4
Unigene1275_All	668	627	0.01	0.47	5.55459	probable LRR receptor-like serine/threonine-protein kinase At1g53440-like	*	208	23207.6
Unigene9799_All	1058	627	0.245	1.14	2.21818	disease resistance RPP13-like protein 4/CC-NBS-LRR type resistance protein/ leucine-rich repeat protein SHOC2	*	208	23353.6
Unigene7318_All	659	625	0.29	0.48	0.726982	LRR receptor-like serine/threonine-protein kinase FLS2	*	208	22876.9
CL1705.Contig1_All	869	622	0.215	0.745	1.7929	putative F-box/LRR-repeat protein At5g02930-like	*	207	23794.7
CL1524.Contig3_All	6329	612	0.63	1.89	1.58496	CC-NBS-LRR resistance protein, putative	*	203	22222.7
Unigene6823_All	2894	559	0.705	2.255	1.67743	probable LRR receptor-like serine/threonine-protein kinase At5g45840-like	*	186	22033
Unigene1496_All	3702	549	0.345	2.09	2.59883	Leucine-rich repeat protein kinase family protein	*	182	20937.3
Unigene19159_All	691	545	0.205	0.6	1.54934	probable leucine-rich repeat receptor-like protein kinase At2g33170-like	*	181	20321.6
Unigene1251_All	659	542	0.22	0.48	1.12553	/leucine-rich repeat transmembrane protein kinase	*	180	19797.3
CL1510.Contig2_All	1917	540	0.145	0.245	0.756729	probable LRR receptor-like serine/threonine-protein kinase At4g36180-like	*	179	20764.5
CL1510.Contig3_All	2437	540	0.085	1.075	3.66073	probable LRR receptor-like serine/threonine-protein kinase At4g36180-like	*	179	20764.5
Unigene10594_All	648	501	0.15	0.9	2.58496	plant intracellular Ras-group-related LRR protein 9-like	*	166	19004.9
Unigene16168_All	848	497	0.16	0.53	1.72792	leucine-rich repeat receptor-like tyrosine-protein kinase At2g41820	*	165	17762.1
Unigene20944_All	642	487	0.08	0.575	2.84549	probable leucine-rich repeat receptor-like protein kinase At5g49770	*	162	17935.9
Unigene3580_All	1176	486	0.11	1.015	3.2059	probable LRR receptor-like serine/threonine-protein kinase At1g53440-like	*	161	17278.3
Unigene12595_All	2735	480	0.31	1.22	1.97654	LRR receptor-like serine/threonine-protein kinase RPK2-like	*	159	18499.5
Unigene13405_All	579	479	0.01	1.125	6.81378	F-box/LRR-repeat protein At4g14103	Up	159	18141.7
CL28.Contig1_All	1120	468	0.035	0.5	3.8365	probable LRR receptor-like serine/threonine-protein kinase At1g67720 isoform X1	*	155	17327.3
Unigene6064_All	1127	468	0.155	1.025	2.72528	leucine-rich repeat-containing protein 40-like	*	155	16878.5
Unigene16887_All	548	466	0.01	0.61	5.93074	LRR receptor-like serine/threonine-protein kinase FLS2	*	155	16191.9
Unigene9176_All	822	453	0.165	0.735	2.15528	Plant intracellular ras group-related LRR 4	*	150	17354.4
CL340.Contig1_All	911	449	0.245	1.63	2.73402	Leucine-rich repeat receptor-like serine/threonine-protein kinase BAM1	*	149	16364.1
Unigene308_All	1368	441	0.215	1.03	2.26024	probable LRR receptor-like serine/threonine-protein kinase At1g56140	*	146	16581.6
CL1168.Contig3_All	2022	441	0.345	1.34	1.95756	probable LRR receptor-like serine/threonine-protein kinase At1g67720	*	146	16096.5
CL1010.Contig1_All	516	420	0.495	0.87	0.813587	probable leucine-rich repeat receptor-like protein kinase At5g49770	*	139	15538.3
CL592.Contig1_All	808	411	0.06	1.19	4.30986	Probable LRR receptor-like serine/threonine-protein kinase At3g47570	*	136	15201.1
Unigene25901_All	486	407	0.01	0.47	5.55459	Leucine-rich repeat transmembrane protein kinase isoform 2	*	135	15306.9
CL1510.Contig1_All	513	405	0.2	0.445	1.15381	probable LRR receptor-like serine/threonine-protein kinase At4g36180-like	*	134	14861.4
Unigene13450_All	429	401	0.26	0.98	1.91427	F-box/LRR-repeat protein At1g67190	*	133	14288.7
CL1240.Contig1_All	578	401	0.095	0.04	-1.24793	probable LRR receptor-like serine/threonine-protein kinase At1g06840	*	133	14779.2
Unigene8469_All	1013	399	0.135	1.105	3.03302	LRR repeats and ubiquitin-like domain-containing protein At2g30105	*	132	14913.3
Unigene24782_All	446	398	0.01	0.395	5.30378	CLV1-like LRR receptor kinase	*	132	13994.3
Unigene4714_All	1115	396	0.115	1.08	3.23133	probable LRR receptor-like serine/threonine-protein kinase At2g16250-like	*	131	14181.3
Unigene3068_All	1660	393	0.125	0.98	2.97085	putative LRR receptor-like serine/threonine-protein kinase	*	130	13814.5
Unigene5510_All	1690	393	0.71	0.93	0.389412	F-box/LRR-repeat protein 3	*	130	15282.1
Unigene21081_All	431	391	0.135	0.555	2.03953	F-box/LRR-repeat protein At1g67190	*	130	14527.3
CL2227.Contig3_All	1549	384	0.515	1.17	1.18386	Plant intracellular Ras-group-related LRR protein 5	*	127	14658.4
Unigene18794_All	389	379	0.01	0.655	6.03342	LRR receptor-like kinase	*	126	13808
Unigene10629_All	631	377	0.305	0.34	0.156726	F-box/LRR-repeat protein 4	*	125	13622.4
CL1246.Contig2_All	494	355	1.37	1.15	-0.252542	NBS-LRR type resistance protein	*	118	13487
Unigene8858_All	534	334	0.1	0.62	2.63227	leucine-rich repeat transmembrane protein kinase	*	111	12549.3
Unigene19520_All	477	333	0.01	0.605	5.91886	Probable leucine-rich repeat receptor-like protein kinase At2g33170	*	110	12734.9
Unigene18671_All	360	331	0.175	0.185	0.0801703	LRR receptor-like serine/threonine-protein kinase GSO1	*	110	12407.6
CL592.Contig2_All	474	330	0.01	0.615	5.94251	putative LRR receptor-like serine/threonine-protein kinase	*	109	12407.9
Unigene26736_All	345	323	0.185	0.755	2.02895	LRR receptor-like serine/threonine-protein kinase FLS2	*	107	11425.3
Unigene13442_All	545	320	0.185	0.505	1.44876	Leucine-rich repeat transmembrane protein kinase family protein isoform 3	*	106	11241.4
Unigene2420_All	610	320	0.24	0.095	-1.33703	leucine-rich repeat kinase-like protein	*	106	11781.8
CL2283.Contig2_All	414	318	0.01	0.585	5.87036	probable LRR receptor-like serine/threonine-protein kinase At4g08850-like	*	105	12233.7
Unigene5824_All	3706	318	0.19	2.79	3.87619	LRR receptor-like serine/threonine-protein kinase FLS2-like	*	105	11440.4
Unigene9471_All	396	317	0.575	0.32	-0.84549	NBS-LRR type resistance protein	*	105	11488.5
Unigene20441_All	405	313	0.145	1.36	3.22948	F-box/LRR-repeat MAX2 homolog A	*	104	11897.8
CL1260.Contig2_All	541	306	0.01	1.64	7.35755	Probable LRR receptor-like serine/threonine-protein kinase At3g47570	Up	101	10914.1
Unigene13612_All	311	305	0.215	0.01	-4.42626	probable LRR receptor-like serine/threonine-protein kinase At3g47570 isoform X2	*	101	10880.7
Unigene26545_All	393	304	0.155	0.475	1.61566	leucine-rich repeat receptor-like protein kinase (LRR-RLK)	*	101	11406.4
Unigene705_All	740	297	0.505	2.01	1.99284	Probable LRR receptor-like serine/threonine-protein kinase RPK1	*	98	11255
CL1260.Contig1_All	321	294	0.01	0.65	6.02237	probable LRR receptor-like serine/threonine-protein kinase At3g47570-like	*	97	11051.1
CL471.Contig2_All	644	294	0.08	1.23	3.94251	probable LRR receptor-like serine/threonine-protein kinase At3g47570-like	*	97	11350.8
Unigene26060_All	488	293	0.01	0.12	3.58496	Probable leucine-rich repeat receptor-like protein kinase At1g35710	*	97	10902.9
Unigene4809_All	1051	288	0.33	1.57	2.25023	F-box/LRR-repeat protein At5g02910	*	95	11129.7
Unigene1372_All	3502	288	0.58	2.235	1.94615	LRR receptor-like serine/threonine-protein kinase FEI	*	95	10734.9
Unigene14516_All	354	285	0.175	0.38	1.11864	NBS-LRR type resistance protein	*	94	10998.1
CL10.Contig1_All	489	284	0.115	1.16	3.33442	Probable LRR receptor-like serine/threonine-protein kinase At1g56130	*	94	10286.2
Unigene17878_All	347	281	0.185	0.57	1.62344	Probable LRR receptor-like serine/threonine-protein kinase At1g51860	*	93	9824.63
Unigene8349_All	1254	273	0.885	0.985	0.154446	leucine-rich repeat receptor-like protein Fasciated EAR2	*	90	9987.69
Unigene14231_All	281	257	0.26	0.805	1.63048	leucine-rich repeat receptor-like protein CLAVATA2	*	85	9260.79
Unigene3635_All	614	257	0.085	0.87	3.35548	probable leucine-rich repeat receptor-like protein kinase At5g49770-like	*	85	9407.16
Unigene9697_All	1667	255	0.245	1	2.02915	putative F-box/LRR-repeat protein At5g54820	*	84	9450.29
CL2176.Contig1_All	2118	255	0.73	0.54	-0.434937	F-box/LRR-repeat protein 14	*	84	9488
Unigene1614_All	1519	249	0.22	1.205	2.45346	F-box/LRR-repeat protein 2-like	*	82	9257
Unigene19760_All	638	240	0.31	0.67	1.11189	F-box/LRR-repeat protein 4-like	*	79	8656.1
Unigene10269_All	659	240	0.15	0.96	2.67807	Plant intracellular Ras-group-related LRR protein 7	*	79	9504.39
Unigene8299_All	1873	237	0.545	1.595	1.54923	F-box/LRR-repeat protein 15	*	78	8811.08
CL1259.Contig2_All	2387	237	0.93	4.5	2.27462	NBS-LRR type resistance protein	*	78	9308.91
Unigene10604_All	376	234	0.16	1	2.64386	F-box/LRR-repeat protein At1g67190	*	77	8883.52
Unigene13266_All	315	230	0.01	0.88	6.45943	LRR receptor-like serine/threonine-protein kinase GSO1-like	*	76	8191.43
Unigene9087_All	391	230	0.01	1.75	7.45121	LRR receptor-like serine/threonine-protein kinase GSO1-like	Up	76	8278.83
Unigene9997_All	688	228	0.485	0.08	-2.59991	putative F-box/FBD/LRR-repeat protein At1g78760-like	*	75	8872.28
CL340.Contig7_All	1557	228	0.68	3.575	2.39434	Leucine-rich repeat receptor-like serine/threonine-protein kinase BAM1	*	75	8978.91
Unigene15766_All	286	226	0.255	0.01	-4.67243	Probable LRR receptor-like serine/threonine-protein kinase At1g12460	*	75	8175.55
Unigene7164_All	960	225	11.86	2.205	-2.42725	probable LRR receptor-like serine/threonine-protein kinase At3g47570	*	74	8405.88
Unigene9429_All	341	220	0.375	0.8	1.09311	LRR receptor-like serine/threonine-protein kinase RCH1	*	73	8100.58
Unigene1812_All	2443	219	9.475	18.355	0.953975	LRR receptor-like serine/threonine-protein kinase, putative	*	72	8495.25
Unigene12620_All	742	216	0.31	1.105	1.83371	probable leucine-rich repeat receptor-like protein kinase At1g35710	*	71	8167.66
CL13.Contig1_All	950	216	0.07	0.63	3.16993	LRR receptor-like serine/threonine-protein kinase EFR-like	*	71	7942.58
CL13.Contig2_All	1131	216	0.14	0.26	0.893085	LRR receptor-like serine/threonine-protein kinase EFR-like	*	71	7942.58
Unigene11169_All	1045	213	0.42	0.65	0.63005	LRR receptor-like serine/threonine-protein kinase FLS2	*	70	7947.35
Unigene10791_All	471	211	0.01	0.855	6.41785	Probable LRR receptor-like serine/threonine-protein kinase At2g16250	*	70	7696.07
CL1782.Contig1_All	2328	207	0.14	1.28	3.19265	F-box/FBD/LRR-repeat protein At1g13570	*	68	7559
CL877.Contig1_All	2473	207	0.555	1.86	1.74474	LRR receptor-like serine/threonine-protein kinase FEI 1-like	*	68	7731.27
Unigene18881_All	210	206	0.01	0.97	6.59991	putative disease resistance RPP13-like protein 1	Up	68	7598.91
Unigene19023_All	252	203	0.01	0.675	6.07682	probable LRR receptor-like serine/threonine-protein kinase At1g67720	*	67	7240.36
CL838.Contig2_All	1351	201	1.475	3.485	1.24044	probable leucine-rich repeat receptor-like protein kinase At1g35710	*	66	7792.57
Unigene16909_All	490	198	0.01	0.815	6.34873	probable LRR receptor-like serine/threonine-protein kinase At2g24230-like	*	65	7305.65
Unigene13319_All	499	198	0.835	0.235	-1.82912	LRR receptor-like serine/threonine-protein kinase FLS2	*	65	7141.37
Unigene22891_All	218	197	0.84	0.01	-6.39232	NBS-LRR type resistance protein	*	65	7268.59
Unigene20363_All	274	196	0.01	0.29	4.85798	Probable LRR receptor-like serine/threonine-protein kinase At1g14390	*	65	7315.55
Unigene8468_All	359	196	0.17	0.725	2.09245	LRR repeats and ubiquitin-like domain-containing protein At2g30105	*	65	7189.49
Unigene10557_All	450	195	0.01	0.39	5.2854	Probable LRR receptor-like serine/threonine-protein kinase At2g16250	*	64	7039.61
Unigene25549_All	221	194	0.01	0.78	6.2854	CC-NBS-LRR resistance protein	*	64	6989.61
CL877.Contig4_All	333	194	0.01	0.815	6.34873	LRR receptor-like serine/threonine-protein kinase FEI 1	*	64	7408.68
Unigene6322_All	501	194	0.31	1.02	1.71823	Plant intracellular ras group-related LRR 4	*	64	7143.58
Unigene23534_All	315	191	0.635	0.01	-5.98868	Brassinosteroid LRR receptor kinase	*	63	6931.13
Unigene26127_All	253	188	0.01	0.31	4.9542	plant intracellular Ras-group-related LRR protein 4 isoform X3	*	62	6921.22
Unigene19994_All	273	188	0.01	0.295	4.88264	probable LRR receptor-like serine/threonine-protein kinase At3g47570	*	62	7207.6
CL877.Contig2_All	268	187	1.11	2.3	1.05107	LRR receptor-like serine/threonine-protein kinase FEI 1	*	62	7287.13
CL986.Contig2_All	582	186	0.09	1.77	4.29768	probable LRR receptor-like serine/threonine-protein kinase At3g47570	*	61	7116.72
Unigene19955_All	506	183	0.01	1.34	7.06609	F-box/LRR-repeat protein At2g43260	Up	60	7508.5
Unigene2081_All	651	183	0.08	0.645	3.01123	F-box/LRR-repeat protein 17	*	60	7035.48
Unigene7827_All	1009	183	0.01	0.435	5.44294	Probable LRR receptor-like serine/threonine-protein kinase At3g47570	*	60	7025.58
Unigene13867_All	518	181	0.01	1.84	7.52356	probable LRR receptor-like serine/threonine-protein kinase At3g47570-like	Up	60	6269.43
Unigene13320_All	557	177	0.01	0.785	6.29462	F-box/LRR-repeat protein 3	*	58	6369.49
Unigene25198_All	323	176	0.01	0.21	4.39232	F-box/LRR-repeat protein 4	*	58	6757.92
Unigene7292_All	376	172	0.48	0.345	-0.476438	CC-NBS-LRR resistance protein	*	57	6439.38
Unigene1000_All	302	171	0.01	0.715	6.15987	putative disease resistance protein RGA4	*	56	6592.75
Unigene11953_All	694	171	0.21	1.65	2.974	probable LRR receptor-like serine/threonine-protein kinase At5g10290 isoform X2	*	56	6406.53
Unigene13989_All	1012	171	0.13	0.72	2.46949	Probable LRR receptor-like serine/threonine-protein kinase At4g36180	*	56	6395.51
Unigene18179_All	200	170	0.51	0.54	0.0824622	probable LRR receptor-like serine/threonine-protein kinase At3g47570	*	56	5982.22
Unigene26047_All	419	168	0.01	0.43	5.42626	F-box/LRR-repeat protein 17	*	55	5917.06
CL1417.Contig2_All	1746	168	0.15	0.94	2.6477	LRR receptor-like serine/threonine-protein kinase ERECTA-like isoform X2	*	55	6235.44
CL1426.Contig3_All	3084	168	0.21	3.01	3.8413	LRR receptor-like serine/threonine-protein kinase GSO2-like isoform X7	*	55	6209.75
Unigene5348_All	584	165	0.255	0.835	1.71128	probable LRR receptor-like serine/threonine-protein kinase At3g47570	*	54	6306.17
CL1426.Contig2_All	1124	165	0.185	1.67	3.17425	probable LRR receptor-like serine/threonine-protein kinase At4g36180	*	54	6268.56
CL1165.Contig1_All	1848	165	1.205	4.04	1.74532	probable LRR receptor-like serine/threonine-protein kinase At5g10290-like isoform X1	*	54	5813.17
CL1782.Contig2_All	700	162	0.01	0.565	5.82018	F-box/FBD/LRR-repeat protein At1g13570	*	53	5780.94
Unigene12018_All	668	159	0.43	0.63	0.551015	probable LRR receptor-like serine/threonine-protein kinase At5g45840-like	*	52	6156.13
Unigene6561_All	375	157	0.01	0.5	5.64386	F-box/LRR-repeat protein 12	*	52	5971.05
CL986.Contig1_All	347	156	0.185	2.47	3.73891	Probable LRR receptor-like serine/threonine-protein kinase At1g34110	*	51	6094.52
CL2218.Contig2_All	512	154	0.105	0.225	1.09954	F-box/LRR-repeat protein 3-like	*	51	5544.66
Unigene21011_All	314	153	0.01	0.685	6.09803	CC-NBS-LRR resistance protein	*	50	5440.39
Unigene18764_All	371	153	0.01	0.355	5.14975	F-box/FBD/LRR-repeat protein At1g13570-like	*	50	5285.39
Unigene4066_All	499	153	0.11	1.02	3.21299	Probable leucine-rich repeat receptor-like protein kinase At5g49770	*	50	5363.31
Unigene8225_All	1502	153	0.555	1.8	1.69744	LRR receptor-like serine/threonine-protein kinase	*	50	5781.7
Unigene10245_All	556	151	0.445	0.59	0.40691	probable LRR receptor-like serine/threonine-protein kinase At1g56130-like	*	50	5806.27
Unigene22204_All	236	150	0.36	0.01	-5.16993	LRR receptor-like kinase	*	49	5336.07
Unigene20380_All	295	150	0.24	0.255	0.0874628	F-box/FBD/LRR-repeat protein At1g13570	*	49	5738.72
CL340.Contig5_All	925	150	0.835	1.985	1.24929	Probably inactive leucine-rich repeat receptor-like protein kinase At2g25790	*	49	5904.24
Unigene16684_All	735	144	1.08	2.375	1.1369	CC-NBS-LRR type resistance protein	*	47	5336.33
Unigene6235_All	1095	144	0.28	1.15	2.03814	brassinosteroid LRR receptor kinase-like	*	47	5365.98
Unigene15090_All	332	142	0.01	0.405	5.33985	LRR receptor-like serine/threonine-protein kinase FEI 1	*	47	5280.19
CL649.Contig6_All	352	141	0.01	0.74	6.20945	LRR receptor-like serine/threonine-protein kinase HSL2	*	46	5186.14
Unigene13586_All	232	140	0.01	0.715	6.15987	brassinosteroid LRR receptor kinase-like	*	46	4910.76
Unigene20264_All	210	138	0.01	0.485	5.59991	probable LRR receptor-like serine/threonine-protein kinase At1g53440-like	*	45	4969.08
Unigene21553_All	229	135	0.01	0.41	5.35755	probable LRR receptor-like serine/threonine-protein kinase At1g56130-like	*	44	4681.61
Unigene7824_All	449	135	0.01	0.655	6.03342	Probable LRR receptor-like serine/threonine-protein kinase RKF3	*	44	5037.71
Unigene7662_All	679	134	0.28	0.62	1.14684	Probable LRR receptor-like serine/threonine-protein kinase At1g14390	*	54	5419.34
Unigene14266_All	483	132	0.01	0.365	5.18982	CC-NBS-LRR resistance protein	*	43	4919.85
Unigene26851_All	238	130	0.01	0.685	6.09803	leucine-rich repeat receptor protein kinase EXS-like	*	43	4874.7
Unigene16281_All	235	127	0.365	0.01	-5.18982	F-box/FBD/LRR-repeat protein At1g13570	*	42	4962.81
Unigene19327_All	295	127	0.01	1.015	6.66534	probable LRR receptor-like serine/threonine-protein kinase At3g47570-like	Up	42	4848.71
Unigene5060_All	331	126	0.01	0.215	4.42626	F-box/FBD/LRR-repeat protein At1g13570-like	*	41	4799.85
CL1333.Contig2_All	555	126	0.36	0.45	0.321928	leucine-rich repeat receptor protein kinase EXS-like	*	41	4903.67
CL1333.Contig1_All	570	126	0.01	0.335	5.06609	leucine-rich repeat receptor protein kinase EXS-like	*	41	4903.67
CL306.Contig1_All	600	126	0.01	0.715	6.15987	CC-NBS-LRR resistance protein	*	41	4560.5
Unigene12738_All	619	126	0.7	0.69	-0.0207586	F-box/LRR-repeat protein At4g29420	*	41	4729.23
Unigene11383_All	1064	126	0.125	0.91	2.86394	F-box/LRR-repeat protein 4-like	*	41	4851.95
Unigene14570_All	703	124	0.205	0.885	2.11005	putative F-box/LRR-repeat protein 23 isoform X1	*	41	4879.87
Unigene24032_All	328	123	0.01	0.215	4.42626	F-box/LRR-repeat protein 3	*	40	4615.71
Unigene20408_All	442	123	0.01	0.41	5.35755	LRR receptor-like serine/threonine-protein kinase GSO2	*	40	4611.56
Unigene25652_All	281	122	0.01	0.26	4.70044	probable LRR receptor-like serine/threonine-protein kinase At4g36180	*	40	4337.68
Unigene16075_All	237	120	0.01	0.38	5.24793	leucine-rich repeat receptor-like protein CLAVATA2	*	39	4262.89
Unigene14565_All	220	119	0.01	0.44	5.45943	LRR receptor-like serine/threonine-protein kinase EFR	*	39	4661.69
Unigene26043_All	224	118	0.01	0.385	5.26679	Probable LRR receptor-like serine/threonine-protein kinase At1g56130	*	39	4404.35
Unigene23245_All	230	113	0.01	0.725	6.17991	Probable LRR receptor-like serine/threonine-protein kinase At1g74360	*	37	3935.64
Unigene13882_All	356	111	0.175	1.28	2.87072	F-box/LRR-repeat protein 14	*	36	4176.15
Unigene10132_All	724	111	0.135	0.93	2.78427	Leucine-rich repeat receptor-like protein kinase family protein, putative isoform 1	*	36	4022.75
Unigene19111_All	361	108	0.01	0.55	5.78136	Probable LRR receptor-like serine/threonine-protein kinase At1g67720	*	35	4117.9
Unigene21250_All	370	108	0.165	0.53	1.68353	LRR receptor-like serine/threonine-protein kinase GSO2 isoform X2	*	35	3948.51
Unigene13635_All	385	108	0.01	1.32	7.04439	Probable LRR receptor-like serine/threonine-protein kinase At3g47570	Up	35	3894.62
Unigene1367_All	1908	108	0.435	0.965	1.14951	probable LRR receptor-like serine/threonine-protein kinase At4g08850	*	35	4243.07
Unigene15793_All	299	105	0.23	1.235	2.42481	probable LRR receptor-like serine/threonine-protein kinase At1g63430	*	34	3652.34
Unigene21504_All	418	105	0.135	0.58	2.10309	probable LRR receptor-like serine/threonine-protein kinase At4g36180 isoform X2	*	34	4265.21
Unigene26481_All	297	102	0.01	0.475	5.56986	LRR receptor-like serine/threonine-protein kinase FLS2	*	33	4130.97
Unigene13782_All	347	99	0.01	0.585	5.87036	probable LRR receptor-like serine/threonine-protein kinase At3g47570	*	32	3610.42
CL306.Contig2_All	233	97	0.37	0.01	-5.20945	CC-NBS-LRR resistance protein	*	32	3392.67
CL1454.Contig1_All	226	96	0.01	0.42	5.39232	F-box/LRR-repeat protein 3	*	31	3722.6
Unigene5040_All	428	96	0.135	0.285	1.078	leucine-rich repeat protein SHOC-2-like	*	31	3381.78
Unigene26476_All	227	95	0.01	0.375	5.22882	probable leucine-rich repeat receptor-like protein kinase At5g49770 isoform X2	*	31	3451.1
Unigene18117_All	412	94	0.145	0.6	2.04891	LRR receptor-like serine/threonine-protein kinase EFR	*	31	3588.48
Unigene17869_All	223	93	0.01	0.43	5.42626	Probable LRR receptor-like serine/threonine-protein kinase At2g16250	*	30	3501.12
CL1860.Contig1_All	370	93	0.01	0.18	4.16993	LRR receptor-like kinase family protein	*	30	3664.47

## Sheet: Without CDS
Unigene	Length	Length of the Longest CDS	N-Expression	D-Expression	log2FoldChange(D/N)	Description (Nr/Nt/Swissprot/KEGG/COG/Interpro/GO)	Up/Down-Regulation(D/N)	aa Length	MW(Da)
CL445.Contig4_All	3716	3417	0.49	1.77	1.8529	NBS-LRR type resistance protein	*	1138	128777
Unigene28_All	3386	3006	0.875	3.82	2.12622	probable LRR receptor-like serine/threonine-protein kinase RFK1 isoform X1	*	1001	110510
CL28.Contig2_All	3487	2784	0.65	2.885	2.15006	probable LRR receptor-like serine/threonine-protein kinase At1g67720-like	*	927	103312
Unigene2712_All	2825	2636	1.39	3.095	1.15485	NBS-LRR type resistance protein	*	878	100485
CL218.Contig5_All	4019	2529	0.615	0.82	0.415037	NBS-LRR type resistance protein	*	842	96143.2
CL218.Contig2_All	4089	2529	0.78	1.405	0.849024	NBS-LRR type resistance protein	*	842	96147.3
CL1599.Contig2_All	2057	1938	0.805	1.815	1.17291	F-box/LRR-repeat protein 10-like	*	645	71051.8
CL1599.Contig1_All	2093	1938	0.26	0.635	1.28824	F-box/LRR-repeat protein 10-like	*	645	71051.8
Unigene12546_All	2161	1815	0.47	2.1	2.15966	probable leucine-rich repeat receptor-like protein kinase At5g63930-like	*	604	66517.3
CL332.Contig2_All	1749	1714	1.045	2.34	1.16301	NBS-LRR type resistance protein	*	571	65365.6
CL1165.Contig6_All	1953	1566	0.12	0.12	0	probable LRR receptor-like serine/threonine-protein kinase At5g10290-like isoform X1	*	521	58304.1
CL1260.Contig3_All	1971	1548	0.09	2.445	4.76377	probable LRR receptor-like serine/threonine-protein kinase At3g47570-like	*	515	57477.6
Unigene4411_All	1802	1515	0.225	1.145	2.34735	F-box/LRR-repeat protein At5g63520-lik	*	504	54341.5
Unigene6828_All	2223	1506	0.785	1.7	1.11477	plant intracellular Ras-group-related LRR protein 1-like	*	501	55805.3
Unigene9555_All	1769	1449	0.865	1.555	0.846143	probable LRR receptor-like serine/threonine-protein kinase At1g06840-like	*	482	53441.7
CL218.Contig3_All	2429	1428	0.475	0.64	0.430144	NBS-LRR type resistance protein	*	475	53851.8
Unigene8646_All	1712	1398	3.05	22.85	2.90531	LRR receptor-like serine/threonine-protein kinase FLS2	*	465	50518
CL9.Contig5_All	3183	1389	1.18	4.88	2.04809	NBS-LRR gene cluster, complete sequence	*	462	53701.7
CL1165.Contig3_All	2675	1281	0.33	1.15	1.8011	probable LRR receptor-like serine/threonine-protein kinase At5g10290-like isoform X1	*	426	46974.2
CL332.Contig1_All	1245	1219	0.955	1.33	0.477854	NBS-LRR type resistance protein	*	406	46451.5
CL971.Contig1_All	1708	1203	0.045	0.705	3.96963	probable LRR receptor-like serine/threonine-protein kinase At5g45840-like	*	400	44415.2
CL971.Contig2_All	1828	1203	0.48	0.495	0.0443941	probable LRR receptor-like serine/threonine-protein kinase At5g45840-like	*	400	44415.2
CL218.Contig4_All	2640	1194	0.82	1.695	1.04759	NBS-LRR type resistance protein	*	397	45626.4
Unigene8930_All	1465	1188	0.255	2.405	3.23747	probable LRR receptor-like serine/threonine-protein kinase At1g56130-like	*	395	43861.1
Unigene7537_All	1389	1182	0.215	1.835	3.09337	probable LRR receptor-like serine/threonine-protein kinase At1g53430	*	393	43733.3
CL6.Contig2_All	1344	1179	0.11	0.855	2.95842	probable LRR receptor-like serine/threonine-protein kinase At1g53430-like	*	392	43437.5
Unigene19708_All	1682	1179	0.05	1.78	5.15381	LRR receptor-like serine/threonine-protein kinase, putative	*	392	42783.2
Unigene8268_All	1469	1167	0.74	0.76	0.0384741	probable LRR receptor-like serine/threonine-protein kinase At4g36180	*	388	41929.4
Unigene8383_All	1373	1113	0.245	1.03	2.07179	F-box/LRR-repeat protein, putative	*	370	40772
Unigene11462_All	1447	1095	0.26	1.885	2.85798	Probable LRR receptor-like serine/threonine-protein kinase At1g56140	*	364	40135.9
CL1259.Contig3_All	1145	1091	1.09	4.535	2.05677	NBS-LRR type resistance protein	*	363	41030.7
CL1240.Contig2_All	1174	1049	0.1	0.675	2.75489	probable LRR receptor-like serine/threonine-protein kinase At1g06840 isoform X3	*	349	38640.8
Unigene179_All	2179	1005	1.155	1.785	0.628031	Probable LRR receptor-like serine/threonine-protein kinase At1g14390	*	334	37484.7
CL838.Contig1_All	1220	996	1.19	2.695	1.17932	probable leucine-rich repeat receptor-like protein kinase At1g35710	*	331	37459.6
Unigene341_All	1433	946	0.445	1.275	1.51862	F-box/LRR-repeat protein 15-like	*	315	35175
CL6.Contig1_All	1273	872	0.085	1.22	3.84327	Leucine-rich repeat transmembrane protein kinase isoform 1	*	290	32534.3
Unigene12636_All	921	871	0.01	1.18	6.88264	plant intracellular Ras-group-related LRR protein 9-like	Up	290	32491.8
CL340.Contig2_All	948	860	0.55	2.58	2.22987	Leucine-rich repeat receptor-like serine/threonine-protein kinase BAM1	*	286	31515.4
Unigene2003_All	1487	858	0.14	0.85	2.60204	LRR receptor-like serine/threonine-protein kinase FLS2-like	*	285	31953.6
CL1165.Contig5_All	1417	831	1.085	2.41	1.15134	probable LRR receptor-like serine/threonine-protein kinase At5g10290-like isoform X1	*	276	31885.3
CL1165.Contig2_All	2390	831	0.23	1.735	2.91523	probable LRR receptor-like serine/threonine-protein kinase At5g10290-like isoform X1	*	276	31871.3
CL2219.Contig1_All	1473	825	0.4	1.46	1.8679	LRR receptor-linked protein kinase, putative	*	274	30929
Unigene8435_All	1058	813	0.33	0.73	1.14543	SlCLV1 gene for CLV1-like LRR receptor kinase	*	270	30086.2
Unigene799_All	1116	777	0.31	0.91	1.5536	probable LRR receptor-like serine/threonine-protein kinase RKF3	*	258	28143.8
Unigene9816_All	957	767	0.05	0.67	3.74416	putative F-box/LRR-repeat protein 23	*	255	29005.9
Unigene2711_All	878	731	0.255	0.45	0.819428	NBS-LRR type resistance protein	*	243	27583.4
Unigene362_All	1045	729	0.29	1.025	1.8215	probable LRR receptor-like serine/threonine-protein kinase At1g53430-like	*	242	27180.7
Unigene29_All	1179	714	0.42	0.385	-0.125531	Probable LRR receptor-like serine/threonine-protein kinase RFK1	*	237	26596.6
Unigene8034_All	710	695	0.07	0.945	3.75489	probable LRR receptor-like serine/threonine-protein kinase At1g53430-like	*	231	25207.6
CL1165.Contig4_All	3120	669	0.14	0.255	0.86507	probable LRR receptor-like serine/threonine-protein kinase At5g10290-like isoform X1	*	222	24283.6
Unigene21_All	736	647	1.015	1.05	0.0489096	NBS-LRR type resistance protein	*	215	24286.5
Unigene12556_All	1604	633	1.48	3.455	1.22309	leucine-rich repeat extensin-like protein 4	*	210	24770.4
CL1454.Contig2_All	1038	631	0.085	0.99	3.54189	F-box/LRR-repeat protein 3	*	210	22685.4
Unigene1275_All	668	627	0.01	0.47	5.55459	probable LRR receptor-like serine/threonine-protein kinase At1g53440-like	*	208	23207.6
Unigene9799_All	1058	627	0.245	1.14	2.21818	disease resistance RPP13-like protein 4/CC-NBS-LRR type resistance protein/ leucine-rich repeat protein SHOC2	*	208	23353.6
Unigene7318_All	659	625	0.29	0.48	0.726982	LRR receptor-like serine/threonine-protein kinase FLS2	*	208	22876.9
CL1705.Contig1_All	869	622	0.215	0.745	1.7929	putative F-box/LRR-repeat protein At5g02930-like	*	207	23794.7
CL1524.Contig3_All	6329	612	0.63	1.89	1.58496	CC-NBS-LRR resistance protein, putative	*	203	22222.7
Unigene6823_All	2894	559	0.705	2.255	1.67743	probable LRR receptor-like serine/threonine-protein kinase At5g45840-like	*	186	22033
Unigene1496_All	3702	549	0.345	2.09	2.59883	Leucine-rich repeat protein kinase family protein	*	182	20937.3
Unigene19159_All	691	545	0.205	0.6	1.54934	probable leucine-rich repeat receptor-like protein kinase At2g33170-like	*	181	20321.6
Unigene1251_All	659	542	0.22	0.48	1.12553	/leucine-rich repeat transmembrane protein kinase	*	180	19797.3
CL1510.Contig2_All	1917	540	0.145	0.245	0.756729	probable LRR receptor-like serine/threonine-protein kinase At4g36180-like	*	179	20764.5
CL1510.Contig3_All	2437	540	0.085	1.075	3.66073	probable LRR receptor-like serine/threonine-protein kinase At4g36180-like	*	179	20764.5
Unigene10594_All	648	501	0.15	0.9	2.58496	plant intracellular Ras-group-related LRR protein 9-like	*	166	19004.9
Unigene16168_All	848	497	0.16	0.53	1.72792	leucine-rich repeat receptor-like tyrosine-protein kinase At2g41820	*	165	17762.1
Unigene20944_All	642	487	0.08	0.575	2.84549	probable leucine-rich repeat receptor-like protein kinase At5g49770	*	162	17935.9
Unigene3580_All	1176	486	0.11	1.015	3.2059	probable LRR receptor-like serine/threonine-protein kinase At1g53440-like	*	161	17278.3
Unigene12595_All	2735	480	0.31	1.22	1.97654	LRR receptor-like serine/threonine-protein kinase RPK2-like	*	159	18499.5
Unigene13405_All	579	479	0.01	1.125	6.81378	F-box/LRR-repeat protein At4g14103	Up	159	18141.7
CL28.Contig1_All	1120	468	0.035	0.5	3.8365	probable LRR receptor-like serine/threonine-protein kinase At1g67720 isoform X1	*	155	17327.3
Unigene6064_All	1127	468	0.155	1.025	2.72528	leucine-rich repeat-containing protein 40-like	*	155	16878.5
Unigene16887_All	548	466	0.01	0.61	5.93074	LRR receptor-like serine/threonine-protein kinase FLS2	*	155	16191.9
Unigene9176_All	822	453	0.165	0.735	2.15528	Plant intracellular ras group-related LRR 4	*	150	17354.4
CL340.Contig1_All	911	449	0.245	1.63	2.73402	Leucine-rich repeat receptor-like serine/threonine-protein kinase BAM1	*	149	16364.1
Unigene308_All	1368	441	0.215	1.03	2.26024	probable LRR receptor-like serine/threonine-protein kinase At1g56140	*	146	16581.6
CL1168.Contig3_All	2022	441	0.345	1.34	1.95756	probable LRR receptor-like serine/threonine-protein kinase At1g67720	*	146	16096.5
CL1010.Contig1_All	516	420	0.495	0.87	0.813587	probable leucine-rich repeat receptor-like protein kinase At5g49770	*	139	15538.3
CL592.Contig1_All	808	411	0.06	1.19	4.30986	Probable LRR receptor-like serine/threonine-protein kinase At3g47570	*	136	15201.1
Unigene25901_All	486	407	0.01	0.47	5.55459	Leucine-rich repeat transmembrane protein kinase isoform 2	*	135	15306.9
CL1510.Contig1_All	513	405	0.2	0.445	1.15381	probable LRR receptor-like serine/threonine-protein kinase At4g36180-like	*	134	14861.4
Unigene13450_All	429	401	0.26	0.98	1.91427	F-box/LRR-repeat protein At1g67190	*	133	14288.7
CL1240.Contig1_All	578	401	0.095	0.04	-1.24793	probable LRR receptor-like serine/threonine-protein kinase At1g06840	*	133	14779.2
Unigene8469_All	1013	399	0.135	1.105	3.03302	LRR repeats and ubiquitin-like domain-containing protein At2g30105	*	132	14913.3
Unigene24782_All	446	398	0.01	0.395	5.30378	CLV1-like LRR receptor kinase	*	132	13994.3
Unigene4714_All	1115	396	0.115	1.08	3.23133	probable LRR receptor-like serine/threonine-protein kinase At2g16250-like	*	131	14181.3
Unigene3068_All	1660	393	0.125	0.98	2.97085	putative LRR receptor-like serine/threonine-protein kinase	*	130	13814.5
Unigene5510_All	1690	393	0.71	0.93	0.389412	F-box/LRR-repeat protein 3	*	130	15282.1
Unigene21081_All	431	391	0.135	0.555	2.03953	F-box/LRR-repeat protein At1g67190	*	130	14527.3
CL2227.Contig3_All	1549	384	0.515	1.17	1.18386	Plant intracellular Ras-group-related LRR protein 5	*	127	14658.4
Unigene18794_All	389	379	0.01	0.655	6.03342	LRR receptor-like kinase	*	126	13808
Unigene10629_All	631	377	0.305	0.34	0.156726	F-box/LRR-repeat protein 4	*	125	13622.4
CL1246.Contig2_All	494	355	1.37	1.15	-0.252542	NBS-LRR type resistance protein	*	118	13487
Unigene8858_All	534	334	0.1	0.62	2.63227	leucine-rich repeat transmembrane protein kinase	*	111	12549.3
Unigene19520_All	477	333	0.01	0.605	5.91886	Probable leucine-rich repeat receptor-like protein kinase At2g33170	*	110	12734.9
Unigene18671_All	360	331	0.175	0.185	0.0801703	LRR receptor-like serine/threonine-protein kinase GSO1	*	110	12407.6
CL592.Contig2_All	474	330	0.01	0.615	5.94251	putative LRR receptor-like serine/threonine-protein kinase	*	109	12407.9
Unigene26736_All	345	323	0.185	0.755	2.02895	LRR receptor-like serine/threonine-protein kinase FLS2	*	107	11425.3
Unigene13442_All	545	320	0.185	0.505	1.44876	Leucine-rich repeat transmembrane protein kinase family protein isoform 3	*	106	11241.4
Unigene2420_All	610	320	0.24	0.095	-1.33703	leucine-rich repeat kinase-like protein	*	106	11781.8
CL2283.Contig2_All	414	318	0.01	0.585	5.87036	probable LRR receptor-like serine/threonine-protein kinase At4g08850-like	*	105	12233.7
Unigene5824_All	3706	318	0.19	2.79	3.87619	LRR receptor-like serine/threonine-protein kinase FLS2-like	*	105	11440.4
Unigene9471_All	396	317	0.575	0.32	-0.84549	NBS-LRR type resistance protein	*	105	11488.5
Unigene20441_All	405	313	0.145	1.36	3.22948	F-box/LRR-repeat MAX2 homolog A	*	104	11897.8
CL1260.Contig2_All	541	306	0.01	1.64	7.35755	Probable LRR receptor-like serine/threonine-protein kinase At3g47570	Up	101	10914.1
Unigene13612_All	311	305	0.215	0.01	-4.42626	probable LRR receptor-like serine/threonine-protein kinase At3g47570 isoform X2	*	101	10880.7
Unigene26545_All	393	304	0.155	0.475	1.61566	leucine-rich repeat receptor-like protein kinase (LRR-RLK)	*	101	11406.4
Unigene705_All	740	297	0.505	2.01	1.99284	Probable LRR receptor-like serine/threonine-protein kinase RPK1	*	98	11255
CL1260.Contig1_All	321	294	0.01	0.65	6.02237	probable LRR receptor-like serine/threonine-protein kinase At3g47570-like	*	97	11051.1
CL471.Contig2_All	644	294	0.08	1.23	3.94251	probable LRR receptor-like serine/threonine-protein kinase At3g47570-like	*	97	11350.8
Unigene26060_All	488	293	0.01	0.12	3.58496	Probable leucine-rich repeat receptor-like protein kinase At1g35710	*	97	10902.9
Unigene4809_All	1051	288	0.33	1.57	2.25023	F-box/LRR-repeat protein At5g02910	*	95	11129.7
Unigene1372_All	3502	288	0.58	2.235	1.94615	LRR receptor-like serine/threonine-protein kinase FEI	*	95	10734.9
Unigene14516_All	354	285	0.175	0.38	1.11864	NBS-LRR type resistance protein	*	94	10998.1
CL10.Contig1_All	489	284	0.115	1.16	3.33442	Probable LRR receptor-like serine/threonine-protein kinase At1g56130	*	94	10286.2
Unigene17878_All	347	281	0.185	0.57	1.62344	Probable LRR receptor-like serine/threonine-protein kinase At1g51860	*	93	9824.63
Unigene8349_All	1254	273	0.885	0.985	0.154446	leucine-rich repeat receptor-like protein Fasciated EAR2	*	90	9987.69
Unigene14231_All	281	257	0.26	0.805	1.63048	leucine-rich repeat receptor-like protein CLAVATA2	*	85	9260.79
Unigene3635_All	614	257	0.085	0.87	3.35548	probable leucine-rich repeat receptor-like protein kinase At5g49770-like	*	85	9407.16
Unigene9697_All	1667	255	0.245	1	2.02915	putative F-box/LRR-repeat protein At5g54820	*	84	9450.29
CL2176.Contig1_All	2118	255	0.73	0.54	-0.434937	F-box/LRR-repeat protein 14	*	84	9488
Unigene1614_All	1519	249	0.22	1.205	2.45346	F-box/LRR-repeat protein 2-like	*	82	9257
Unigene19760_All	638	240	0.31	0.67	1.11189	F-box/LRR-repeat protein 4-like	*	79	8656.1
Unigene10269_All	659	240	0.15	0.96	2.67807	Plant intracellular Ras-group-related LRR protein 7	*	79	9504.39
Unigene8299_All	1873	237	0.545	1.595	1.54923	F-box/LRR-repeat protein 15	*	78	8811.08
CL1259.Contig2_All	2387	237	0.93	4.5	2.27462	NBS-LRR type resistance protein	*	78	9308.91
Unigene10604_All	376	234	0.16	1	2.64386	F-box/LRR-repeat protein At1g67190	*	77	8883.52
Unigene13266_All	315	230	0.01	0.88	6.45943	LRR receptor-like serine/threonine-protein kinase GSO1-like	*	76	8191.43
Unigene9087_All	391	230	0.01	1.75	7.45121	LRR receptor-like serine/threonine-protein kinase GSO1-like	Up	76	8278.83
Unigene9997_All	688	228	0.485	0.08	-2.59991	putative F-box/FBD/LRR-repeat protein At1g78760-like	*	75	8872.28
CL340.Contig7_All	1557	228	0.68	3.575	2.39434	Leucine-rich repeat receptor-like serine/threonine-protein kinase BAM1	*	75	8978.91
Unigene15766_All	286	226	0.255	0.01	-4.67243	Probable LRR receptor-like serine/threonine-protein kinase At1g12460	*	75	8175.55
Unigene7164_All	960	225	11.86	2.205	-2.42725	probable LRR receptor-like serine/threonine-protein kinase At3g47570	*	74	8405.88
Unigene9429_All	341	220	0.375	0.8	1.09311	LRR receptor-like serine/threonine-protein kinase RCH1	*	73	8100.58
Unigene1812_All	2443	219	9.475	18.355	0.953975	LRR receptor-like serine/threonine-protein kinase, putative	*	72	8495.25
Unigene12620_All	742	216	0.31	1.105	1.83371	probable leucine-rich repeat receptor-like protein kinase At1g35710	*	71	8167.66
CL13.Contig1_All	950	216	0.07	0.63	3.16993	LRR receptor-like serine/threonine-protein kinase EFR-like	*	71	7942.58
CL13.Contig2_All	1131	216	0.14	0.26	0.893085	LRR receptor-like serine/threonine-protein kinase EFR-like	*	71	7942.58
Unigene11169_All	1045	213	0.42	0.65	0.63005	LRR receptor-like serine/threonine-protein kinase FLS2	*	70	7947.35
Unigene10791_All	471	211	0.01	0.855	6.41785	Probable LRR receptor-like serine/threonine-protein kinase At2g16250	*	70	7696.07
CL1782.Contig1_All	2328	207	0.14	1.28	3.19265	F-box/FBD/LRR-repeat protein At1g13570	*	68	7559
CL877.Contig1_All	2473	207	0.555	1.86	1.74474	LRR receptor-like serine/threonine-protein kinase FEI 1-like	*	68	7731.27
Unigene18881_All	210	206	0.01	0.97	6.59991	putative disease resistance RPP13-like protein 1	Up	68	7598.91
Unigene19023_All	252	203	0.01	0.675	6.07682	probable LRR receptor-like serine/threonine-protein kinase At1g67720	*	67	7240.36
CL838.Contig2_All	1351	201	1.475	3.485	1.24044	probable leucine-rich repeat receptor-like protein kinase At1g35710	*	66	7792.57
Unigene16909_All	490	198	0.01	0.815	6.34873	probable LRR receptor-like serine/threonine-protein kinase At2g24230-like	*	65	7305.65
Unigene13319_All	499	198	0.835	0.235	-1.82912	LRR receptor-like serine/threonine-protein kinase FLS2	*	65	7141.37
Unigene22891_All	218	197	0.84	0.01	-6.39232	NBS-LRR type resistance protein	*	65	7268.59
Unigene20363_All	274	196	0.01	0.29	4.85798	Probable LRR receptor-like serine/threonine-protein kinase At1g14390	*	65	7315.55
Unigene8468_All	359	196	0.17	0.725	2.09245	LRR repeats and ubiquitin-like domain-containing protein At2g30105	*	65	7189.49
Unigene10557_All	450	195	0.01	0.39	5.2854	Probable LRR receptor-like serine/threonine-protein kinase At2g16250	*	64	7039.61
Unigene25549_All	221	194	0.01	0.78	6.2854	CC-NBS-LRR resistance protein	*	64	6989.61
CL877.Contig4_All	333	194	0.01	0.815	6.34873	LRR receptor-like serine/threonine-protein kinase FEI 1	*	64	7408.68
Unigene6322_All	501	194	0.31	1.02	1.71823	Plant intracellular ras group-related LRR 4	*	64	7143.58
Unigene23534_All	315	191	0.635	0.01	-5.98868	Brassinosteroid LRR receptor kinase	*	63	6931.13
Unigene26127_All	253	188	0.01	0.31	4.9542	plant intracellular Ras-group-related LRR protein 4 isoform X3	*	62	6921.22
Unigene19994_All	273	188	0.01	0.295	4.88264	probable LRR receptor-like serine/threonine-protein kinase At3g47570	*	62	7207.6
CL877.Contig2_All	268	187	1.11	2.3	1.05107	LRR receptor-like serine/threonine-protein kinase FEI 1	*	62	7287.13
CL986.Contig2_All	582	186	0.09	1.77	4.29768	probable LRR receptor-like serine/threonine-protein kinase At3g47570	*	61	7116.72
Unigene19955_All	506	183	0.01	1.34	7.06609	F-box/LRR-repeat protein At2g43260	Up	60	7508.5
Unigene2081_All	651	183	0.08	0.645	3.01123	F-box/LRR-repeat protein 17	*	60	7035.48
Unigene7827_All	1009	183	0.01	0.435	5.44294	Probable LRR receptor-like serine/threonine-protein kinase At3g47570	*	60	7025.58
Unigene13867_All	518	181	0.01	1.84	7.52356	probable LRR receptor-like serine/threonine-protein kinase At3g47570-like	Up	60	6269.43
Unigene13320_All	557	177	0.01	0.785	6.29462	F-box/LRR-repeat protein 3	*	58	6369.49
Unigene25198_All	323	176	0.01	0.21	4.39232	F-box/LRR-repeat protein 4	*	58	6757.92
Unigene7292_All	376	172	0.48	0.345	-0.476438	CC-NBS-LRR resistance protein	*	57	6439.38
Unigene1000_All	302	171	0.01	0.715	6.15987	putative disease resistance protein RGA4	*	56	6592.75
Unigene11953_All	694	171	0.21	1.65	2.974	probable LRR receptor-like serine/threonine-protein kinase At5g10290 isoform X2	*	56	6406.53
Unigene13989_All	1012	171	0.13	0.72	2.46949	Probable LRR receptor-like serine/threonine-protein kinase At4g36180	*	56	6395.51
Unigene18179_All	200	170	0.51	0.54	0.0824622	probable LRR receptor-like serine/threonine-protein kinase At3g47570	*	56	5982.22
Unigene26047_All	419	168	0.01	0.43	5.42626	F-box/LRR-repeat protein 17	*	55	5917.06
CL1417.Contig2_All	1746	168	0.15	0.94	2.6477	LRR receptor-like serine/threonine-protein kinase ERECTA-like isoform X2	*	55	6235.44
CL1426.Contig3_All	3084	168	0.21	3.01	3.8413	LRR receptor-like serine/threonine-protein kinase GSO2-like isoform X7	*	55	6209.75
Unigene5348_All	584	165	0.255	0.835	1.71128	probable LRR receptor-like serine/threonine-protein kinase At3g47570	*	54	6306.17
CL1426.Contig2_All	1124	165	0.185	1.67	3.17425	probable LRR receptor-like serine/threonine-protein kinase At4g36180	*	54	6268.56
CL1165.Contig1_All	1848	165	1.205	4.04	1.74532	probable LRR receptor-like serine/threonine-protein kinase At5g10290-like isoform X1	*	54	5813.17
CL1782.Contig2_All	700	162	0.01	0.565	5.82018	F-box/FBD/LRR-repeat protein At1g13570	*	53	5780.94
Unigene12018_All	668	159	0.43	0.63	0.551015	probable LRR receptor-like serine/threonine-protein kinase At5g45840-like	*	52	6156.13
Unigene6561_All	375	157	0.01	0.5	5.64386	F-box/LRR-repeat protein 12	*	52	5971.05
CL986.Contig1_All	347	156	0.185	2.47	3.73891	Probable LRR receptor-like serine/threonine-protein kinase At1g34110	*	51	6094.52
CL2218.Contig2_All	512	154	0.105	0.225	1.09954	F-box/LRR-repeat protein 3-like	*	51	5544.66
Unigene21011_All	314	153	0.01	0.685	6.09803	CC-NBS-LRR resistance protein	*	50	5440.39
Unigene18764_All	371	153	0.01	0.355	5.14975	F-box/FBD/LRR-repeat protein At1g13570-like	*	50	5285.39
Unigene4066_All	499	153	0.11	1.02	3.21299	Probable leucine-rich repeat receptor-like protein kinase At5g49770	*	50	5363.31
Unigene8225_All	1502	153	0.555	1.8	1.69744	LRR receptor-like serine/threonine-protein kinase	*	50	5781.7
Unigene10245_All	556	151	0.445	0.59	0.40691	probable LRR receptor-like serine/threonine-protein kinase At1g56130-like	*	50	5806.27
Unigene22204_All	236	150	0.36	0.01	-5.16993	LRR receptor-like kinase	*	49	5336.07
Unigene20380_All	295	150	0.24	0.255	0.0874628	F-box/FBD/LRR-repeat protein At1g13570	*	49	5738.72
CL340.Contig5_All	925	150	0.835	1.985	1.24929	Probably inactive leucine-rich repeat receptor-like protein kinase At2g25790	*	49	5904.24
Unigene16684_All	735	144	1.08	2.375	1.1369	CC-NBS-LRR type resistance protein	*	47	5336.33
Unigene6235_All	1095	144	0.28	1.15	2.03814	brassinosteroid LRR receptor kinase-like	*	47	5365.98
Unigene15090_All	332	142	0.01	0.405	5.33985	LRR receptor-like serine/threonine-protein kinase FEI 1	*	47	5280.19
CL649.Contig6_All	352	141	0.01	0.74	6.20945	LRR receptor-like serine/threonine-protein kinase HSL2	*	46	5186.14
Unigene13586_All	232	140	0.01	0.715	6.15987	brassinosteroid LRR receptor kinase-like	*	46	4910.76
Unigene20264_All	210	138	0.01	0.485	5.59991	probable LRR receptor-like serine/threonine-protein kinase At1g53440-like	*	45	4969.08
Unigene21553_All	229	135	0.01	0.41	5.35755	probable LRR receptor-like serine/threonine-protein kinase At1g56130-like	*	44	4681.61
Unigene7824_All	449	135	0.01	0.655	6.03342	Probable LRR receptor-like serine/threonine-protein kinase RKF3	*	44	5037.71
Unigene7662_All	679	134	0.28	0.62	1.14684	Probable LRR receptor-like serine/threonine-protein kinase At1g14390	*	54	5419.34
Unigene14266_All	483	132	0.01	0.365	5.18982	CC-NBS-LRR resistance protein	*	43	4919.85
Unigene26851_All	238	130	0.01	0.685	6.09803	leucine-rich repeat receptor protein kinase EXS-like	*	43	4874.7
Unigene16281_All	235	127	0.365	0.01	-5.18982	F-box/FBD/LRR-repeat protein At1g13570	*	42	4962.81
Unigene19327_All	295	127	0.01	1.015	6.66534	probable LRR receptor-like serine/threonine-protein kinase At3g47570-like	Up	42	4848.71
Unigene5060_All	331	126	0.01	0.215	4.42626	F-box/FBD/LRR-repeat protein At1g13570-like	*	41	4799.85
CL1333.Contig2_All	555	126	0.36	0.45	0.321928	leucine-rich repeat receptor protein kinase EXS-like	*	41	4903.67
CL1333.Contig1_All	570	126	0.01	0.335	5.06609	leucine-rich repeat receptor protein kinase EXS-like	*	41	4903.67
CL306.Contig1_All	600	126	0.01	0.715	6.15987	CC-NBS-LRR resistance protein	*	41	4560.5
Unigene12738_All	619	126	0.7	0.69	-0.0207586	F-box/LRR-repeat protein At4g29420	*	41	4729.23
Unigene11383_All	1064	126	0.125	0.91	2.86394	F-box/LRR-repeat protein 4-like	*	41	4851.95
Unigene14570_All	703	124	0.205	0.885	2.11005	putative F-box/LRR-repeat protein 23 isoform X1	*	41	4879.87
Unigene24032_All	328	123	0.01	0.215	4.42626	F-box/LRR-repeat protein 3	*	40	4615.71
Unigene20408_All	442	123	0.01	0.41	5.35755	LRR receptor-like serine/threonine-protein kinase GSO2	*	40	4611.56
Unigene25652_All	281	122	0.01	0.26	4.70044	probable LRR receptor-like serine/threonine-protein kinase At4g36180	*	40	4337.68
Unigene16075_All	237	120	0.01	0.38	5.24793	leucine-rich repeat receptor-like protein CLAVATA2	*	39	4262.89
Unigene14565_All	220	119	0.01	0.44	5.45943	LRR receptor-like serine/threonine-protein kinase EFR	*	39	4661.69
Unigene26043_All	224	118	0.01	0.385	5.26679	Probable LRR receptor-like serine/threonine-protein kinase At1g56130	*	39	4404.35
Unigene23245_All	230	113	0.01	0.725	6.17991	Probable LRR receptor-like serine/threonine-protein kinase At1g74360	*	37	3935.64
Unigene13882_All	356	111	0.175	1.28	2.87072	F-box/LRR-repeat protein 14	*	36	4176.15
Unigene10132_All	724	111	0.135	0.93	2.78427	Leucine-rich repeat receptor-like protein kinase family protein, putative isoform 1	*	36	4022.75
Unigene19111_All	361	108	0.01	0.55	5.78136	Probable LRR receptor-like serine/threonine-protein kinase At1g67720	*	35	4117.9
Unigene21250_All	370	108	0.165	0.53	1.68353	LRR receptor-like serine/threonine-protein kinase GSO2 isoform X2	*	35	3948.51
Unigene13635_All	385	108	0.01	1.32	7.04439	Probable LRR receptor-like serine/threonine-protein kinase At3g47570	Up	35	3894.62
Unigene1367_All	1908	108	0.435	0.965	1.14951	probable LRR receptor-like serine/threonine-protein kinase At4g08850	*	35	4243.07
Unigene15793_All	299	105	0.23	1.235	2.42481	probable LRR receptor-like serine/threonine-protein kinase At1g63430	*	34	3652.34
Unigene21504_All	418	105	0.135	0.58	2.10309	probable LRR receptor-like serine/threonine-protein kinase At4g36180 isoform X2	*	34	4265.21
Unigene26481_All	297	102	0.01	0.475	5.56986	LRR receptor-like serine/threonine-protein kinase FLS2	*	33	4130.97
Unigene13782_All	347	99	0.01	0.585	5.87036	probable LRR receptor-like serine/threonine-protein kinase At3g47570	*	32	3610.42
CL306.Contig2_All	233	97	0.37	0.01	-5.20945	CC-NBS-LRR resistance protein	*	32	3392.67
CL1454.Contig1_All	226	96	0.01	0.42	5.39232	F-box/LRR-repeat protein 3	*	31	3722.6
Unigene5040_All	428	96	0.135	0.285	1.078	leucine-rich repeat protein SHOC-2-like	*	31	3381.78
Unigene26476_All	227	95	0.01	0.375	5.22882	probable leucine-rich repeat receptor-like protein kinase At5g49770 isoform X2	*	31	3451.1
Unigene18117_All	412	94	0.145	0.6	2.04891	LRR receptor-like serine/threonine-protein kinase EFR	*	31	3588.48
Unigene17869_All	223	93	0.01	0.43	5.42626	Probable LRR receptor-like serine/threonine-protein kinase At2g16250	*	30	3501.12
CL1860.Contig1_All	370	93	0.01	0.18	4.16993	LRR receptor-like kinase family protein	*	30	3664.47
