# Supplementary material for: Molecular characterization and expression analysis of pitaya (Hylocereus polyrhizus) HpLRR genes in response to Neoscytalidium dimidiatum infection
Source: BMC Plant Biol. 2020 Apr 15;20:160. doi: 10.1186/s12870-020-02368-6 (PMC7161156; doi:10.1186/s12870-020-02368-6)
Supplement: Supplementary file 4 — Additional file 4 Supplenmentary Information 4: Sequences were identified as LRR family genes on each database. [file 12870_2020_2368_MOESM4_ESM.xlsx]

## Sheet: Nr
Unigene	Length	N-Expression	D-Expression	log2FoldChange(D/N)	Probability	Up/Down-Regulation(D/N)	Nr	Nt	Swissprot	KEGG	COG	Interpro	GO
Unigene22891_All	218	0.84	0.01	-6.39232	0.76619	*	gi|116560864|gb|ABJ99600.1|/1.55207e-11/NBS-LRR type resistance protein [Beta vulgaris]	NA	sp|Q7XBQ9|RGA2_SOLBU/2e-09/Disease resistance protein RGA2 OS=Solanum bulbocastanum GN=RGA2 PE=1 SV=1	vvi:100249878/2e-10/disease resistance protein RGA2-like; K19613 leucine-rich repeat protein SHOC2	NA	PTHR23155/1.2E-12/--
Unigene13618_All	219	0.01	0.89	6.47573	0.785183	*	gi|702360280|ref|XP_010059721.1|/4.82476e-13/PREDICTED: probable LRR receptor-like serine/threonine-protein kinase At4g20940 [Eucalyptus grandis]	NA	sp|O04567|Y1719_ARATH/1e-09/Probable inactive receptor kinase At1g27190 OS=Arabidopsis thaliana GN=At1g27190 PE=1 SV=1	atr:18432040/1e-08/systemin receptor SR160; K13415 protein brassinosteroid insensitive 1 [EC:2.7.10.1 2.7.11.1]	NA	PF00560/0.76/Leucine Rich Repeat
Unigene26099_All	224	0.01	0.385	5.26679	0.505409	*	gi|702480033|ref|XP_010032944.1|/4.95258e-18/PREDICTED: probable LRR receptor-like serine/threonine-protein kinase At1g06840 [Eucalyptus grandis] &gt;gi|702480037|ref|XP_010032945.1| PREDICTED: probable LRR receptor-like serine/threonine-protein kinase At1g06840 [Eucalyptus grandis] &gt;gi|629086092|gb|KCW52449.1| hypothetical protein EUGRSUZ_J01846 [Eucalyptus grandis]	NA	sp|C0LGD7|Y1684_ARATH/1e-12/Probable LRR receptor-like serine/threonine-protein kinase At1g06840 OS=Arabidopsis thaliana GN=At1g06840 PE=2 SV=2	NA	NA	NA
Unigene19845_All	225	0.01	0.425	5.40939	0.536117	*	gi|698510591|ref|XP_009800452.1|/1.64011e-21/PREDICTED: probable LRR receptor-like serine/threonine-protein kinase At3g47570 [Nicotiana sylvestris]	NA	sp|C0LGT6|EFR_ARATH/3e-14/LRR receptor-like serine/threonine-protein kinase EFR OS=Arabidopsis thaliana GN=EFR PE=1 SV=1	egr:104451710/1e-16/probable LRR receptor-like serine/threonine-protein kinase At3g47570; K04730 interleukin-1 receptor-associated kinase 1 [EC:2.7.11.1]	NA	PTHR24420/4.2E-26/--
Unigene24779_All	226	0.01	0.375	5.22882	0.493316	*	gi|702315538|ref|XP_010051790.1|/2.22828e-10/PREDICTED: probable LRR receptor-like serine/threonine-protein kinase At4g36180 [Eucalyptus grandis]	NA	NA	cit:102615962/5e-07/probable LRR receptor-like serine/threonine-protein kinase At2g24230-like; K17550 protein phosphatase 1 regulatory subunit 7	NA	NA
CL1454.Contig1_All	226	0.01	0.42	5.39232	0.531302	*	gi|460407232|ref|XP_004249058.1|/6.21797e-29/PREDICTED: F-box/LRR-repeat protein 3 [Solanum lycopersicum]	gi|312032598|gb|AC243166.1|/7e-14/Gossypium hirsutum clone MX191C03-jop, complete sequence	sp|Q8RWU5|FBL3_ARATH/2e-25/F-box/LRR-repeat protein 3 OS=Arabidopsis thaliana GN=FBL3 PE=2 SV=1	sly:101243752/1e-29/F-box/LRR-repeat protein 3; K10268 F-box and leucine-rich repeat protein 2/20	NA	PTHR23125/4.1E-17/--
Unigene21553_All	229	0.01	0.41	5.35755	0.523503	*	gi|470119115|ref|XP_004295662.1|/1.70119e-10/PREDICTED: probable LRR receptor-like serine/threonine-protein kinase At1g56130-like [Fragaria vesca subsp. vesca]	NA	NA	NA	NA	NA
Unigene13586_All	232	0.01	0.715	6.15987	0.707612	*	gi|694326284|ref|XP_009354061.1|/2.26476e-39/PREDICTED: brassinosteroid LRR receptor kinase-like [Pyrus x bretschneideri]	gi|449531355|ref|XM_004172604.1|/3e-41/PREDICTED: Cucumis sativus systemin receptor SR160-like (LOC101209118), partial mRNA	sp|Q8L899|BRI1_SOLPE/3e-41/Systemin receptor SR160 OS=Solanum peruvianum PE=1 SV=1	pxb:103945246/4e-40/brassinosteroid LRR receptor kinase-like; K13415 protein brassinosteroid insensitive 1 [EC:2.7.10.1 2.7.11.1]	ML0897/2e-07/---	PTHR24420:SF673/5.7E-62/--
Unigene22204_All	236	0.36	0.01	-5.16993	0.485212	*	gi|357462845|ref|XP_003601704.1|/8.60084e-31/Receptor-like kinase [Medicago truncatula] &gt;gi|355490752|gb|AES71955.1| LRR receptor-like kinase [Medicago truncatula]	gi|502135213|ref|XM_004502200.1|/2e-14/PREDICTED: Cicer arietinum probable receptor protein kinase TMK1-like (LOC101496001), mRNA	sp|P43298|TMK1_ARATH/1e-16/Probable receptor protein kinase TMK1 OS=Arabidopsis thaliana GN=TMK1 PE=1 SV=1	egr:104414265/3e-23/probable receptor protein kinase TMK1; K17285 selenium-binding protein 1	NA	NA
Unigene18552_All	240	0.01	0.375	5.22882	0.493316	*	gi|568830382|ref|XP_006469480.1|/3.16635e-20/PREDICTED: LRR receptor-like serine/threonine-protein kinase FLS2-like [Citrus sinensis]	NA	sp|Q8LKZ1|NORK_PEA/6e-11/Nodulation receptor kinase OS=Pisum sativum GN=NORK PE=1 SV=1	tcc:TCM_032503/6e-18/Di-glucose binding protein with Kinesin motor domain; K10406 kinesin family member C2/C3	NA	PF12799/1.8E-6/Leucine Rich repeats (2 copies)
Unigene19023_All	252	0.01	0.675	6.07682	0.686929	*	gi|698520699|ref|XP_009757162.1|/8.78318e-39/PREDICTED: probable LRR receptor-like serine/threonine-protein kinase At1g67720 [Nicotiana sylvestris]	gi|470133987|ref|XM_004302792.1|/5e-49/PREDICTED: Fragaria vesca subsp. vesca probable LRR receptor-like serine/threonine-protein kinase At1g67720-like (LOC101298621), mRNA	sp|C0LGI2|Y1677_ARATH/1e-29/Probable LRR receptor-like serine/threonine-protein kinase At1g67720 OS=Arabidopsis thaliana GN=At1g67720 PE=2 SV=1	mdm:103415089/2e-25/wall-associated receptor kinase-like 20; K04730 interleukin-1 receptor-associated kinase 1 [EC:2.7.11.1]	Cgl2127_1/7e-13/---	PS50011/22.294/Protein kinase domain profile.
Unigene26127_All	253	0.01	0.31	4.9542	0.446633	*	gi|672111149|ref|XP_008799248.1|/9.72716e-22/PREDICTED: plant intracellular Ras-group-related LRR protein 4 isoform X3 [Phoenix dactylifera]	NA	sp|Q9SVW8|PIRL4_ARATH/1e-16/Plant intracellular Ras-group-related LRR protein 4 OS=Arabidopsis thaliana GN=PIRL4 PE=1 SV=1	NA	NA	NA
CL2032.Contig2_All	265	0.01	0.615	5.94251	0.654262	*	gi|697146948|ref|XP_009627628.1|/1.2969e-34/PREDICTED: probable LRR receptor-like serine/threonine-protein kinase At1g63430 isoform X3 [Nicotiana tomentosiformis]	gi|502139433|ref|XM_004503708.1|/3e-10/PREDICTED: Cicer arietinum probable LRR receptor-like serine/threonine-protein kinase At1g63430-like (LOC101514484), transcript variant X2, mRNA	sp|C0LGH8|Y1634_ARATH/3e-33/Probable LRR receptor-like serine/threonine-protein kinase At1g63430 OS=Arabidopsis thaliana GN=At1g63430 PE=2 SV=1	egr:104431689/2e-07/probable inactive receptor-like protein kinase At3g56050; K04733 interleukin-1 receptor-associated kinase 4 [EC:2.7.11.1]	NA	PTHR24420/3.8E-28/--
CL877.Contig2_All	268	1.11	2.3	1.05107	0.512848	*	gi|672166060|ref|XP_008802949.1|/1.68481e-42/PREDICTED: LRR receptor-like serine/threonine-protein kinase FEI 1 [Phoenix dactylifera]	gi|357484562|ref|XM_003612521.1|/1e-40/Medicago truncatula LRR receptor-like serine/threonine-protein kinase FEI (MTR_5g026510) mRNA, complete cds	sp|C0LGF4|FEI1_ARATH/6e-43/LRR receptor-like serine/threonine-protein kinase FEI 1 OS=Arabidopsis thaliana GN=FEI1 PE=1 SV=1	egu:105048573/7e-31/receptor-like serine/threonine-protein kinase At1g78530; K04733 interleukin-1 receptor-associated kinase 4 [EC:2.7.11.1]	ECU01g0630/6e-09/---	PS50011/21.475/Protein kinase domain profile.
Unigene19994_All	273	0.01	0.295	4.88264	0.429796	*	gi|694429951|ref|XP_009342481.1|/1.74511e-15/PREDICTED: probable LRR receptor-like serine/threonine-protein kinase At3g47570 [Pyrus x bretschneideri]	NA	sp|C0LGP4|Y3475_ARATH/5e-08/Probable LRR receptor-like serine/threonine-protein kinase At3g47570 OS=Arabidopsis thaliana GN=At3g47570 PE=2 SV=1	mtr:MTR_5g026760/4e-09/Kinase-like protein; K04730 interleukin-1 receptor-associated kinase 1 [EC:2.7.11.1]	NA	PF08263/1.9E-9/Leucine rich repeat N-terminal domain
Unigene6381_All	291	0.01	0.5	5.64386	0.587562	*	gi|590654356|ref|XP_007033674.1|/1.40442e-12/Cc-nbs-lrr resistance-like protein [Theobroma cacao] &gt;gi|508712703|gb|EOY04600.1| Cc-nbs-lrr resistance-like protein [Theobroma cacao]	NA	NA	bvg:104893976/2e-11/disease resistance protein RGA2-like; K19613 leucine-rich repeat protein SHOC2	NA	NA
Unigene18202_All	291	0.245	0.5	1.02915	0.356106	*	gi|470119890|ref|XP_004296043.1|/5.85961e-35/PREDICTED: F-box/LRR-repeat protein 3-like [Fragaria vesca subsp. vesca]	NA	sp|Q8RWU5|FBL3_ARATH/4e-31/F-box/LRR-repeat protein 3 OS=Arabidopsis thaliana GN=FBL3 PE=2 SV=1	fve:101311952/9e-36/F-box/LRR-repeat protein 3-like; K10268 F-box and leucine-rich repeat protein 2/20	NA	SM00367/470.0/Leucine-rich repeat - CC (cysteine-containing) subfamily
Unigene26481_All	297	0.01	0.475	5.56986	0.567491	*	gi|657960037|ref|XP_008371582.1|/3.33245e-14/PREDICTED: LRR receptor-like serine/threonine-protein kinase FLS2 [Malus domestica]	NA	sp|Q9FL28|FLS2_ARATH/7e-10/LRR receptor-like serine/threonine-protein kinase FLS2 OS=Arabidopsis thaliana GN=FLS2 PE=1 SV=1	mdm:103434977/5e-15/LRR receptor-like serine/threonine-protein kinase FLS2; K13420 LRR receptor-like serine/threonine-protein kinase FLS2 [EC:2.7.11.1]	NA	PF00069/1.6E-5/Protein kinase domain
Unigene15793_All	299	0.23	1.235	2.42481	0.598649	*	gi|658026100|ref|XP_008348470.1|/4.20251e-09/PREDICTED: probable LRR receptor-like serine/threonine-protein kinase At1g63430 [Malus domestica]	NA	sp|C0LGH8|Y1634_ARATH/2e-09/Probable LRR receptor-like serine/threonine-protein kinase At1g63430 OS=Arabidopsis thaliana GN=At1g63430 PE=2 SV=1	NA	NA	NA
Unigene13612_All	311	0.215	0.01	-4.42626	0.361047	*	gi|658006466|ref|XP_008338398.1|/3.6023e-37/PREDICTED: probable LRR receptor-like serine/threonine-protein kinase At3g47570 isoform X2 [Malus domestica]	gi|470138787|ref|XM_004305088.1|/4e-13/PREDICTED: Fragaria vesca subsp. vesca probable LRR receptor-like serine/threonine-protein kinase At3g47570-like (LOC101291163), mRNA	sp|C0LGP4|Y3475_ARATH/1e-31/Probable LRR receptor-like serine/threonine-protein kinase At3g47570 OS=Arabidopsis thaliana GN=At3g47570 PE=2 SV=1	jcu:105637229/2e-35/probable LRR receptor-like serine/threonine-protein kinase At3g47570; K04730 interleukin-1 receptor-associated kinase 1 [EC:2.7.11.1]	NA	PF07714/4.5E-15/Protein tyrosine kinase
Unigene13266_All	315	0.01	0.88	6.45943	0.781949	*	gi|568845046|ref|XP_006476390.1|/2.04085e-27/PREDICTED: LRR receptor-like serine/threonine-protein kinase GSO1-like [Citrus sinensis]	gi|502139052|ref|XR_189949.1|/2e-08/PREDICTED: Cicer arietinum toll-like receptor 13-like (LOC101500126), transcript variant X3, misc_RNA	NA	NA	NA	PF13516/0.0025/Leucine Rich repeat
Unigene24032_All	328	0.01	0.215	4.42626	0.361047	*	gi|698511494|ref|XP_009800839.1|/2.3859e-20/PREDICTED: F-box/LRR-repeat protein 3 [Nicotiana sylvestris]	gi|470133388|ref|XM_004302501.1|/3e-11/PREDICTED: Fragaria vesca subsp. vesca F-box/LRR-repeat protein 3-like (LOC101308777), mRNA	sp|Q8RWU5|FBL3_ARATH/7e-16/F-box/LRR-repeat protein 3 OS=Arabidopsis thaliana GN=FBL3 PE=2 SV=1	bvg:104898419/1e-22/uncharacterized LOC104898419; K10268 F-box and leucine-rich repeat protein 2/20	NA	PF00646/5.5E-5/F-box domain
Unigene5060_All	331	0.01	0.215	4.42626	0.361047	*	gi|645249531|ref|XP_008230792.1|/4.98646e-10/PREDICTED: F-box/FBD/LRR-repeat protein At1g13570-like [Prunus mume]	NA	NA	NA	NA	NA
Unigene15090_All	332	0.01	0.405	5.33985	0.520395	*	gi|703160665|ref|XP_010112590.1|/6.41689e-50/LRR receptor-like serine/threonine-protein kinase FEI 1 [Morus notabilis] &gt;gi|587947953|gb|EXC34225.1| LRR receptor-like serine/threonine-protein kinase FEI 1 [Morus notabilis]	gi|470126869|ref|XM_004299357.1|/3e-26/PREDICTED: Fragaria vesca subsp. vesca LRR receptor-like serine/threonine-protein kinase FEI 1-like (LOC101293685), mRNA	sp|C0LGF4|FEI1_ARATH/3e-37/LRR receptor-like serine/threonine-protein kinase FEI 1 OS=Arabidopsis thaliana GN=FEI1 PE=1 SV=1	egu:105048573/4e-27/receptor-like serine/threonine-protein kinase At1g78530; K04733 interleukin-1 receptor-associated kinase 4 [EC:2.7.11.1]	lin1934_1/1e-06/---	PTHR24420:SF668/1.5E-66/--
Unigene14516_All	354	0.175	0.38	1.11864	0.330536	*	gi|116560864|gb|ABJ99600.1|/2.83499e-21/NBS-LRR type resistance protein [Beta vulgaris]	NA	sp|Q7XBQ9|RGA2_SOLBU/3e-11/Disease resistance protein RGA2 OS=Solanum bulbocastanum GN=RGA2 PE=1 SV=1	egr:104417188/5e-12/disease resistance protein RGA2-like; K19613 leucine-rich repeat protein SHOC2	NA	NA
Unigene8468_All	359	0.17	0.725	2.09245	0.497161	*	gi|720003665|ref|XP_010257068.1|/3.9338e-31/PREDICTED: LRR repeats and ubiquitin-like domain-containing protein At2g30105 [Nelumbo nucifera]	gi|470119921|ref|XM_004296011.1|/7e-06/PREDICTED: Fragaria vesca subsp. vesca uncharacterized LOC101292395 (LOC101292395), mRNA	sp|P0C895|Y2010_ARATH/7e-28/LRR repeats and ubiquitin-like domain-containing protein At2g30105 OS=Arabidopsis thaliana GN=At2g30105 PE=1 SV=1	NA	NA	PF00240/1.5E-13/Ubiquitin family
Unigene18671_All	360	0.175	0.185	0.0801703	0.211421	*	gi|474160134|gb|EMS57268.1|/3.81904e-18/LRR receptor-like serine/threonine-protein kinase GSO1 [Triticum urartu]	NA	sp|Q9LRT1|Y3804_ARATH/1e-16/Probably inactive leucine-rich repeat receptor-like protein kinase At3g28040 OS=Arabidopsis thaliana GN=At3g28040 PE=2 SV=1	cit:102621016/4e-15/probable LRR receptor-like serine/threonine-protein kinase At3g47570-like; K04730 interleukin-1 receptor-associated kinase 1 [EC:2.7.11.1]	ECU09g0200/4e-08/---	SM00369/170.0/Leucine-rich repeats, typical (most populated) subfamily
Unigene17845_All	367	0.165	0.36	1.12553	0.325199	*	gi|571477082|ref|XP_006587157.1|/1.02365e-47/PREDICTED: probable LRR receptor-like serine/threonine-protein kinase At1g56130-like [Glycine max]	gi|359495324|ref|XM_002270940.2|/4e-10/PREDICTED: Vitis vinifera probable LRR receptor-like serine/threonine-protein kinase At1g56130-like (LOC100242759), mRNA	sp|C0LGH3|Y5614_ARATH/3e-40/Probable LRR receptor-like serine/threonine-protein kinase At1g56140 OS=Arabidopsis thaliana GN=At1g56140 PE=2 SV=2	mus:103988543/2e-11/LRR receptor-like serine/threonine-protein kinase FLS2; K13420 LRR receptor-like serine/threonine-protein kinase FLS2 [EC:2.7.11.1]	NA	PF00560/0.017/Leucine Rich Repeat
Unigene21250_All	370	0.165	0.53	1.68353	0.417865	*	gi|719981880|ref|XP_010250260.1|/2.00506e-19/PREDICTED: LRR receptor-like serine/threonine-protein kinase GSO2 isoform X2 [Nelumbo nucifera]	NA	sp|C0LGS2|Y4361_ARATH/2e-10/Probable LRR receptor-like serine/threonine-protein kinase At4g36180 OS=Arabidopsis thaliana GN=At4g36180 PE=2 SV=1	pda:103697992/8e-11/LRR receptor-like serine/threonine-protein kinase FLS2; K13420 LRR receptor-like serine/threonine-protein kinase FLS2 [EC:2.7.11.1]	NA	PTHR24420/4.3E-13/--
CL1860.Contig1_All	370	0.01	0.18	4.16993	0.335352	*	gi|657400497|gb|KEH39683.1|/4.56453e-48/LRR receptor-like kinase family protein [Medicago truncatula]	gi|225443275|ref|XM_002273571.1|/5e-13/PREDICTED: Vitis vinifera receptor-like protein kinase-like (LOC100258774), mRNA	sp|P93194|RPK1_IPONI/4e-49/Receptor-like protein kinase OS=Ipomoea nil GN=INRPK1 PE=2 SV=2	zma:100383797/7e-33/uncharacterized LOC100383797; K04733 interleukin-1 receptor-associated kinase 4 [EC:2.7.11.1]	lin1934_1/3e-15/---	PF00069/3.2E-26/Protein kinase domain
Unigene18764_All	371	0.01	0.355	5.14975	0.477647	*	gi|720005994|ref|XP_010257840.1|/4.1766e-09/PREDICTED: F-box/FBD/LRR-repeat protein At1g13570-like [Nelumbo nucifera]	NA	NA	NA	NA	NA
Unigene15880_All	375	0.165	0.175	0.0848889	0.211421	*	gi|116560836|gb|ABJ99599.1|/5.07675e-15/NBS-LRR type resistance protein [Beta vulgaris]	gi|116560835|gb|DQ907612.1|/7e-06/Beta vulgaris clone cZR-7(f) NBS-LRR type resistance protein mRNA, complete cds	sp|Q7XA40|RGA3_SOLBU/2e-06/Putative disease resistance protein RGA3 OS=Solanum bulbocastanum GN=RGA3 PE=2 SV=2	mtr:MTR_3g018980/3e-06/Cc-nbs-lrr resistance protein; K19613 leucine-rich repeat protein SHOC2	NA	NA
Unigene18794_All	389	0.01	0.655	6.03342	0.676759	*	gi|657374976|gb|KEH20413.1|/6.28505e-29/LRR receptor-like kinase [Medicago truncatula]	NA	sp|C0LGV1|RCH1_ARATH/2e-18/LRR receptor-like serine/threonine-protein kinase RCH1 OS=Arabidopsis thaliana GN=RCH1 PE=2 SV=1	fve:101312480/2e-19/systemin receptor SR160; K13415 protein brassinosteroid insensitive 1 [EC:2.7.10.1 2.7.11.1]	NA	PF00560/0.1/Leucine Rich Repeat
Unigene9087_All	391	0.01	1.75	7.45121	0.924603	Up	gi|359483683|ref|XP_003633001.1|/4.8123e-29/PREDICTED: LRR receptor-like serine/threonine-protein kinase GSO1-like [Vitis vinifera]	NA	sp|C0LGP4|Y3475_ARATH/7e-18/Probable LRR receptor-like serine/threonine-protein kinase At3g47570 OS=Arabidopsis thaliana GN=At3g47570 PE=2 SV=1	sot:102597134/9e-28/probable LRR receptor-like serine/threonine-protein kinase At3g47570-like; K13420 LRR receptor-like serine/threonine-protein kinase FLS2 [EC:2.7.11.1]	alr0124_1/4e-06/---	PTHR24420/3.2E-28/--
Unigene9471_All	396	0.575	0.32	-0.84549	0.335532	*	gi|116560864|gb|ABJ99600.1|/4.16327e-33/NBS-LRR type resistance protein [Beta vulgaris]	NA	sp|Q7XBQ9|RGA2_SOLBU/7e-23/Disease resistance protein RGA2 OS=Solanum bulbocastanum GN=RGA2 PE=1 SV=1	vvi:100249878/1e-21/disease resistance protein RGA2-like; K19613 leucine-rich repeat protein SHOC2	NA	PTHR23155:SF461/5.0E-31/--
Unigene21504_All	418	0.135	0.58	2.10309	0.455509	*	gi|720089790|ref|XP_010244882.1|/1.44734e-25/PREDICTED: probable LRR receptor-like serine/threonine-protein kinase At4g36180 isoform X2 [Nelumbo nucifera]	NA	sp|Q9SCT4|IMK2_ARATH/5e-09/Probably inactive leucine-rich repeat receptor-like protein kinase IMK2 OS=Arabidopsis thaliana GN=IMK2 PE=1 SV=1	atr:18427291/5e-08/LRR receptor-like serine/threonine-protein kinase FLS2; K13420 LRR receptor-like serine/threonine-protein kinase FLS2 [EC:2.7.11.1]	NA	PF00560/0.0089/Leucine Rich Repeat
Unigene26047_All	419	0.01	0.43	5.42626	0.539226	*	gi|590716468|ref|XP_007050419.1|/5.44908e-57/F-box/LRR-repeat protein 17 [Theobroma cacao] &gt;gi|508702680|gb|EOX94576.1| F-box/LRR-repeat protein 17 [Theobroma cacao]	gi|225437220|ref|XM_002275226.1|/5e-10/PREDICTED: Vitis vinifera F-box/LRR-repeat protein 17-like (LOC100254550), mRNA	sp|Q8W104|FBL17_ARATH/6e-48/F-box/LRR-repeat protein 17 OS=Arabidopsis thaliana GN=FBL17 PE=1 SV=1	mus:103999288/5e-06/EIN3-binding F-box protein 1-like; K14515 EIN3-binding F-box protein	NA	PTHR23125:SF166/6.6E-53/--
CL877.Contig3_All	420	0.01	0.295	4.88264	0.429796	*	gi|359474742|ref|XP_002266702.2|/1.03004e-47/PREDICTED: LRR receptor-like serine/threonine-protein kinase FEI 1-like isoform 1 [Vitis vinifera] &gt;gi|296085503|emb|CBI29235.3| unnamed protein product [Vitis vinifera]	gi|359474743|ref|XM_003631479.1|/5e-07/PREDICTED: Vitis vinifera LRR receptor-like serine/threonine-protein kinase FEI 1-like, transcript variant 2 (LOC100264793), mRNA	sp|C0LGL9|FEI2_ARATH/2e-41/LRR receptor-like serine/threonine-protein kinase FEI 2 OS=Arabidopsis thaliana GN=FEI2 PE=1 SV=1	csv:101215973/1e-20/LRR receptor-like serine/threonine-protein kinase FLS2; K13420 LRR receptor-like serine/threonine-protein kinase FLS2 [EC:2.7.11.1]	NA	PTHR24420:SF531/1.9E-54/--
Unigene24276_All	422	0.01	0.705	6.13955	0.705581	*	gi|698494402|ref|XP_009793401.1|/5.85558e-27/PREDICTED: probable LRR receptor-like serine/threonine-protein kinase At1g34110 [Nicotiana sylvestris] &gt;gi|698494405|ref|XP_009793402.1| PREDICTED: probable LRR receptor-like serine/threonine-protein kinase At1g34110 [Nicotiana sylvestris] &gt;gi|698494407|ref|XP_009793403.1| PREDICTED: probable LRR receptor-like serine/threonine-protein kinase At1g…	NA	sp|Q9ZRF9|RPK1_ARATH/4e-06/Probable LRR receptor-like serine/threonine-protein kinase RPK1 OS=Arabidopsis thaliana GN=RPK1 PE=1 SV=1	cit:102615962/8e-14/probable LRR receptor-like serine/threonine-protein kinase At2g24230-like; K17550 protein phosphatase 1 regulatory subunit 7	NA	PF08263/1.2E-11/Leucine rich repeat N-terminal domain
Unigene15670_All	423	0.01	0.72	6.16993	0.712733	*	gi|698494402|ref|XP_009793401.1|/8.45543e-26/PREDICTED: probable LRR receptor-like serine/threonine-protein kinase At1g34110 [Nicotiana sylvestris] &gt;gi|698494405|ref|XP_009793402.1| PREDICTED: probable LRR receptor-like serine/threonine-protein kinase At1g34110 [Nicotiana sylvestris] &gt;gi|698494407|ref|XP_009793403.1| PREDICTED: probable LRR receptor-like serine/threonine-protein kinase At1g…	NA	sp|C0LGT6|EFR_ARATH/4e-12/LRR receptor-like serine/threonine-protein kinase EFR OS=Arabidopsis thaliana GN=EFR PE=1 SV=1	brp:103845674/3e-12/LRR receptor-like serine/threonine-protein kinase EFR; K13428 LRR receptor-like serine/threonine-protein kinase EFR [EC:2.7.11.1]	MA2301_1/1e-08/---	SM00369/0.86/Leucine-rich repeats, typical (most populated) subfamily
Unigene21081_All	431	0.135	0.555	2.03953	0.447154	*	gi|723745459|ref|XP_010313356.1|/1.97297e-59/PREDICTED: F-box/LRR-repeat protein At1g67190 [Solanum lycopersicum]	gi|224104852|ref|XM_002313556.1|/9e-15/Populus trichocarpa F-box family protein (POPTR_0009s16580g) mRNA, complete cds	sp|Q9ZW88|FBL34_ARATH/2e-56/F-box/LRR-repeat protein At1g67190 OS=Arabidopsis thaliana GN=At1g67190 PE=2 SV=1	NA	NA	PTHR23125/4.3E-27/--
Unigene24782_All	446	0.01	0.395	5.30378	0.508445	*	gi|290882856|dbj|BAI82122.1|/4.78776e-45/CLV1-like LRR receptor kinase [Silene latifolia]	NA	sp|Q9SYQ8|CLV1_ARATH/3e-40/Receptor protein kinase CLAVATA1 OS=Arabidopsis thaliana GN=CLV1 PE=1 SV=3	vvi:100260741/8e-42/receptor protein kinase CLAVATA1; K00924	MA2301_1/1e-11/---	PTHR24420/1.6E-48/--
Unigene15596_All	471	0.565	1.6	1.50175	0.550025	*	gi|116560864|gb|ABJ99600.1|/1.33843e-45/NBS-LRR type resistance protein [Beta vulgaris]	NA	sp|Q7XBQ9|RGA2_SOLBU/7e-27/Disease resistance protein RGA2 OS=Solanum bulbocastanum GN=RGA2 PE=1 SV=1	pxb:103967986/4e-26/disease resistance protein RGA2-like; K15078 structure-specific endonuclease subunit SLX1 [EC:3.6.1.-]	NA	PF00931/1.4E-28/NB-ARC domain
CL592.Contig2_All	474	0.01	0.615	5.94251	0.654262	*	gi|703084388|ref|XP_010092461.1|/3.39915e-28/putative LRR receptor-like serine/threonine-protein kinase [Morus notabilis] &gt;gi|587861373|gb|EXB51227.1| putative LRR receptor-like serine/threonine-protein kinase [Morus notabilis]	NA	sp|C0LGP4|Y3475_ARATH/8e-18/Probable LRR receptor-like serine/threonine-protein kinase At3g47570 OS=Arabidopsis thaliana GN=At3g47570 PE=2 SV=1	cit:102621560/2e-27/probable LRR receptor-like serine/threonine-protein kinase At3g47570-like; K04730 interleukin-1 receptor-associated kinase 1 [EC:2.7.11.1]	NA	PF07714/2.7E-6/Protein tyrosine kinase
CL1246.Contig2_All	494	1.37	1.15	-0.252542	0.275049	*	gi|116560864|gb|ABJ99600.1|/4.99019e-28/NBS-LRR type resistance protein [Beta vulgaris]	NA	sp|Q7XBQ9|RGA2_SOLBU/1e-16/Disease resistance protein RGA2 OS=Solanum bulbocastanum GN=RGA2 PE=1 SV=1	vvi:100249878/3e-23/disease resistance protein RGA2-like; K19613 leucine-rich repeat protein SHOC2	NA	PTHR23155:SF419/5.2E-18/--
Unigene6322_All	501	0.31	1.02	1.71823	0.527169	*	gi|590701676|ref|XP_007046446.1|/1.11273e-62/Plant intracellular ras group-related LRR 4 [Theobroma cacao] &gt;gi|508698707|gb|EOX90603.1| Plant intracellular ras group-related LRR 4 [Theobroma cacao]	gi|470102535|ref|XM_004287660.1|/1e-14/PREDICTED: Fragaria vesca subsp. vesca leucine-rich repeat protein SHOC-2-like (LOC101293713), mRNA	sp|Q9SVW8|PIRL4_ARATH/2e-56/Plant intracellular Ras-group-related LRR protein 4 OS=Arabidopsis thaliana GN=PIRL4 PE=1 SV=1	egr:104436906/6e-11/TMV resistance protein N-like; K19613 leucine-rich repeat protein SHOC2	ECU09g0030/3e-11/---	PF00560/0.036/Leucine Rich Repeat
Unigene13867_All	518	0.01	1.84	7.52356	0.931054	Up	gi|359485176|ref|XP_002280075.2|/2.84679e-43/PREDICTED: probable LRR receptor-like serine/threonine-protein kinase At3g47570-like [Vitis vinifera]	NA	sp|C0LGQ5|GSO1_ARATH/2e-31/LRR receptor-like serine/threonine-protein kinase GSO1 OS=Arabidopsis thaliana GN=GSO1 PE=2 SV=1	vvi:100241966/6e-44/probable LRR receptor-like serine/threonine-protein kinase At3g47570; K13420 LRR receptor-like serine/threonine-protein kinase FLS2 [EC:2.7.11.1]	alr0124_1/6e-11/---	PTHR24420/3.7E-51/--
Unigene2355_All	533	0.385	0.415	0.108253	0.227988	*	gi|568861850|ref|XP_006484412.1|/1.31026e-49/PREDICTED: probable LRR receptor-like serine/threonine-protein kinase At1g51880-like [Citrus sinensis]	gi|302583494|gb|GU253119.1|/3e-09/Cercis canadensis clone 707 microsatellite sequence	sp|Q9FZB8|Y5181_ARATH/4e-09/Probable LRR receptor-like serine/threonine-protein kinase At1g51810 OS=Arabidopsis thaliana GN=At1g51810 PE=2 SV=1	bvg:104907707/1e-06/mucin-2-like; K00430 peroxidase [EC:1.11.1.7]	NA	PF12819/5.4E-17/Carbohydrate-binding protein of the ER
Unigene13320_All	557	0.01	0.785	6.29462	0.740477	*	gi|460407232|ref|XP_004249058.1|/5.1871e-71/PREDICTED: F-box/LRR-repeat protein 3 [Solanum lycopersicum]	gi|225434418|ref|XM_002277470.1|/4e-08/PREDICTED: Vitis vinifera F-box/LRR-repeat protein 3-like (LOC100246775), mRNA	sp|Q8RWU5|FBL3_ARATH/9e-57/F-box/LRR-repeat protein 3 OS=Arabidopsis thaliana GN=FBL3 PE=2 SV=1	bvg:104900260/2e-74/F-box/LRR-repeat protein 3-like; K10268 F-box and leucine-rich repeat protein 2/20	NA	PF13516/0.0037/Leucine Rich repeat
CL1240.Contig1_All	578	0.095	0.04	-1.24793	0.247071	*	gi|720074246|ref|XP_010278958.1|/2.08806e-57/PREDICTED: probable LRR receptor-like serine/threonine-protein kinase At1g06840 [Nelumbo nucifera]	NA	sp|C0LGD7|Y1684_ARATH/2e-46/Probable LRR receptor-like serine/threonine-protein kinase At1g06840 OS=Arabidopsis thaliana GN=At1g06840 PE=2 SV=2	sly:101264408/2e-13/LRR receptor-like serine/threonine-protein kinase EFR; K13420 LRR receptor-like serine/threonine-protein kinase FLS2 [EC:2.7.11.1]	NA	PF13855/6.3E-7/Leucine rich repeat
CL986.Contig2_All	582	0.09	1.77	4.29768	0.689625	*	gi|723725945|ref|XP_004246208.2|/1.333e-43/PREDICTED: probable LRR receptor-like serine/threonine-protein kinase At3g47570 [Solanum lycopersicum]	NA	sp|C0LGT6|EFR_ARATH/3e-29/LRR receptor-like serine/threonine-protein kinase EFR OS=Arabidopsis thaliana GN=EFR PE=1 SV=1	sly:104645856/1e-39/probable LRR receptor-like serine/threonine-protein kinase At3g47570; K13420 LRR receptor-like serine/threonine-protein kinase FLS2 [EC:2.7.11.1]	MA2301_1/3e-09/---	PTHR24420/2.0E-62/--
CL471.Contig2_All	644	0.08	1.23	3.94251	0.638611	*	gi|633020245|gb|AHZ44755.1|/2.84286e-75/LRR.XII-like protein, partial [Platanus x acerifolia]	gi|359486509|ref|XM_002271281.2|/2e-19/PREDICTED: Vitis vinifera probable LRR receptor-like serine/threonine-protein kinase At3g47570-like (LOC100241667), partial mRNA	sp|C0LGP4|Y3475_ARATH/7e-63/Probable LRR receptor-like serine/threonine-protein kinase At3g47570 OS=Arabidopsis thaliana GN=At3g47570 PE=2 SV=1	cit:102621016/1e-74/probable LRR receptor-like serine/threonine-protein kinase At3g47570-like; K04730 interleukin-1 receptor-associated kinase 1 [EC:2.7.11.1]	all0886_1/5e-10/---	PS00108/-/Serine/Threonine protein kinases active-site signature.
Unigene10594_All	648	0.15	0.9	2.58496	0.555667	*	gi|702256549|ref|XP_010027266.1|/5.49461e-66/PREDICTED: plant intracellular Ras-group-related LRR protein 9-like [Eucalyptus grandis]	gi|116310286|emb|CR855189.1|/3e-09/Oryza sativa genomic DNA, chromosome 4, BAC clone: OSIGBa0106G07, complete sequence	sp|Q9FFJ3|PIRL1_ARATH/8e-61/Plant intracellular Ras-group-related LRR protein 1 OS=Arabidopsis thaliana GN=PIRL1 PE=2 SV=1	egr:104439751/4e-15/leucine-rich repeat protein SHOC-2-like; K19613 leucine-rich repeat protein SHOC2	alr0124_1/1e-15/---	PS51450/6.126/Leucine-rich repeat profile.
Unigene2081_All	651	0.08	0.645	3.01123	0.508302	*	gi|225437221|ref|XP_002275262.1|/7.05975e-45/PREDICTED: F-box/LRR-repeat protein 17 [Vitis vinifera] &gt;gi|297735494|emb|CBI17934.3| unnamed protein product [Vitis vinifera]	gi|225437220|ref|XM_002275226.1|/9e-19/PREDICTED: Vitis vinifera F-box/LRR-repeat protein 17-like (LOC100254550), mRNA	sp|Q8W104|FBL17_ARATH/1e-30/F-box/LRR-repeat protein 17 OS=Arabidopsis thaliana GN=FBL17 PE=1 SV=1	NA	NA	PTHR23125/1.4E-26/--
Unigene12018_All	668	0.43	0.63	0.551015	0.303206	*	gi|225434508|ref|XP_002278392.1|/6.28665e-52/PREDICTED: probable LRR receptor-like serine/threonine-protein kinase At5g45840-like [Vitis vinifera]	NA	sp|C0LGU7|Y5458_ARATH/3e-25/Probable LRR receptor-like serine/threonine-protein kinase At5g45840 OS=Arabidopsis thaliana GN=At5g45840 PE=2 SV=1	brp:103839616/4e-20/LRR receptor-like serine/threonine-protein kinase FLS2; K13420 LRR receptor-like serine/threonine-protein kinase FLS2 [EC:2.7.11.1]	NA	PF08263/1.5E-13/Leucine rich repeat N-terminal domain
Unigene1275_All	668	0.01	0.47	5.55459	0.567491	*	gi|449456693|ref|XP_004146083.1|/2.71433e-71/PREDICTED: probable LRR receptor-like serine/threonine-protein kinase At1g53440-like [Cucumis sativus] &gt;gi|449521066|ref|XP_004167552.1| PREDICTED: probable LRR receptor-like serine/threonine-protein kinase At1g53440-like [Cucumis sativus]	NA	sp|C0LGG9|Y5344_ARATH/8e-59/Probable LRR receptor-like serine/threonine-protein kinase At1g53440 OS=Arabidopsis thaliana GN=At1g53440 PE=2 SV=2	jcu:105650164/7e-13/probable LRR receptor-like serine/threonine-protein kinase At1g53430; K04733 interleukin-1 receptor-associated kinase 4 [EC:2.7.11.1]	NA	PF11721/2.1E-25/Di-glucose binding within endoplasmic reticulum
Unigene9997_All	688	0.485	0.08	-2.59991	0.442015	*	gi|470130940|ref|XP_004301359.1|/1.34249e-12/PREDICTED: putative F-box/FBD/LRR-repeat protein At1g78760-like [Fragaria vesca subsp. vesca]	NA	sp|Q9C8Y6|FBD5_ARATH/2e-06/FBD-associated F-box protein At1g66310 OS=Arabidopsis thaliana GN=At1g66310 PE=2 SV=1	NA	NA	PTHR32212/1.2E-13/--
Unigene11953_All	694	0.21	1.65	2.974	0.652232	*	gi|719969171|ref|XP_010267641.1|/5.01472e-23/PREDICTED: probable LRR receptor-like serine/threonine-protein kinase At5g10290 isoform X2 [Nelumbo nucifera]	NA	sp|C0LGX1|Y5524_ARATH/3e-18/Probable LRR receptor-like serine/threonine-protein kinase At5g65240 OS=Arabidopsis thaliana GN=At5g65240 PE=2 SV=1	gmx:100788119/9e-09/LRR receptor-like serine/threonine-protein kinase FLS2-like; K13420 LRR receptor-like serine/threonine-protein kinase FLS2 [EC:2.7.11.1]	NA	PF08263/4.0E-9/Leucine rich repeat N-terminal domain
Unigene14570_All	703	0.205	0.885	2.11005	0.532398	*	gi|720034925|ref|XP_010266876.1|/7.72776e-43/PREDICTED: putative F-box/LRR-repeat protein 23 isoform X1 [Nelumbo nucifera]	NA	sp|Q9M0U9|SKI19_ARATH/2e-33/F-box protein SKIP19 OS=Arabidopsis thaliana GN=SKIP19 PE=1 SV=1	egr:104444876/4e-38/F-box protein SKIP19-like; K10268 F-box and leucine-rich repeat protein 2/20	NA	PTHR23125:SF279/5.5E-40/--
Unigene16684_All	735	1.08	2.375	1.1369	0.53211	*	gi|387965720|gb|AFK13849.1|/6.87033e-21/CC-NBS-LRR type resistance protein [Beta vulgaris subsp. vulgaris]	NA	sp|Q7XBQ9|RGA2_SOLBU/6e-10/Disease resistance protein RGA2 OS=Solanum bulbocastanum GN=RGA2 PE=1 SV=1	egr:104417188/9e-18/disease resistance protein RGA2-like; K19613 leucine-rich repeat protein SHOC2	NA	NA
Unigene21_All	736	1.015	1.05	0.0489096	0.217261	*	gi|116560836|gb|ABJ99599.1|/5.83864e-36/NBS-LRR type resistance protein [Beta vulgaris]	NA	sp|Q7XBQ9|RGA2_SOLBU/2e-17/Disease resistance protein RGA2 OS=Solanum bulbocastanum GN=RGA2 PE=1 SV=1	vvi:100249878/2e-27/disease resistance protein RGA2-like; K19613 leucine-rich repeat protein SHOC2	NA	PTHR23155:SF419/1.8E-37/--
Unigene9176_All	822	0.165	0.735	2.15528	0.501366	*	gi|590701676|ref|XP_007046446.1|/9.48248e-97/Plant intracellular ras group-related LRR 4 [Theobroma cacao] &gt;gi|508698707|gb|EOX90603.1| Plant intracellular ras group-related LRR 4 [Theobroma cacao]	gi|502161805|ref|XM_004512233.1|/4e-15/PREDICTED: Cicer arietinum leucine-rich repeat protein SHOC-2-like (LOC101504445), transcript variant X2, mRNA	sp|Q9SVW8|PIRL4_ARATH/2e-86/Plant intracellular Ras-group-related LRR protein 4 OS=Arabidopsis thaliana GN=PIRL4 PE=1 SV=1	egr:104436906/2e-20/TMV resistance protein N-like; K19613 leucine-rich repeat protein SHOC2	alr0124_1/5e-22/---	PS51450/5.733/Leucine-rich repeat profile.
CL1705.Contig1_All	869	0.215	0.745	1.7929	0.480737	*	gi|359495495|ref|XP_003635004.1|/1.39009e-24/PREDICTED: putative F-box/LRR-repeat protein At5g02930-like [Vitis vinifera]	NA	sp|Q9FM89|FDL38_ARATH/2e-18/F-box/FBD/LRR-repeat protein At5g56420 OS=Arabidopsis thaliana GN=At5g56420 PE=2 SV=1	NA	NA	PF00646/9.4E-7/F-box domain
Unigene2711_All	878	0.255	0.45	0.819428	0.315335	*	gi|116560836|gb|ABJ99599.1|/5.53024e-45/NBS-LRR type resistance protein [Beta vulgaris]	NA	sp|Q7XBQ9|RGA2_SOLBU/9e-22/Disease resistance protein RGA2 OS=Solanum bulbocastanum GN=RGA2 PE=1 SV=1	tcc:TCM_031062/7e-26/Leucine-rich repeat containing protein; K19613 leucine-rich repeat protein SHOC2	alr0124_1/1e-06/---	PF13855/1.6E-9/Leucine rich repeat
Unigene12636_All	921	0.01	1.18	6.88264	0.859574	Up	gi|697113373|ref|XP_009610565.1|/5.72755e-80/PREDICTED: plant intracellular Ras-group-related LRR protein 9-like [Nicotiana tomentosiformis]	gi|357461812|ref|XM_003601140.1|/4e-06/Medicago truncatula Leucine-rich-repeat protein (MTR_3g076990) mRNA, complete cds	sp|Q9FFJ3|PIRL1_ARATH/8e-74/Plant intracellular Ras-group-related LRR protein 1 OS=Arabidopsis thaliana GN=PIRL1 PE=2 SV=1	egr:104439751/2e-10/leucine-rich repeat protein SHOC-2-like; K19613 leucine-rich repeat protein SHOC2	ECU09g0200/2e-12/---	PS51450/6.595/Leucine-rich repeat profile.
CL13.Contig1_All	950	0.07	0.63	3.16993	0.505516	*	gi|470146654|ref|XP_004308937.1|/1.55562e-27/PREDICTED: LRR receptor-like serine/threonine-protein kinase EFR-like [Fragaria vesca subsp. vesca]	NA	sp|C0LGT6|EFR_ARATH/1e-19/LRR receptor-like serine/threonine-protein kinase EFR OS=Arabidopsis thaliana GN=EFR PE=1 SV=1	fve:101296821/1e-22/LRR receptor-like serine/threonine-protein kinase EFR; K04730 interleukin-1 receptor-associated kinase 1 [EC:2.7.11.1]	NA	PTHR24420:SF733/2.1E-25/--
Unigene9816_All	957	0.05	0.67	3.74416	0.530367	*	gi|720033162|ref|XP_010266342.1|/2.40338e-60/PREDICTED: putative F-box/LRR-repeat protein 23 [Nelumbo nucifera]	NA	sp|Q9M0U9|SKI19_ARATH/2e-52/F-box protein SKIP19 OS=Arabidopsis thaliana GN=SKIP19 PE=1 SV=1	egr:104444876/1e-53/F-box protein SKIP19-like; K10268 F-box and leucine-rich repeat protein 2/20	NA	PTHR23125:SF279/1.3E-60/--
CL1454.Contig2_All	1038	0.085	0.99	3.54189	0.594642	*	gi|697180413|ref|XP_009599188.1|/6.77151e-144/PREDICTED: F-box/LRR-repeat protein 3 [Nicotiana tomentosiformis]	gi|312032545|gb|AC243112.1|/6e-24/Gossypium raimondii clone GR__Ba0036H09-hvg, complete sequence	sp|Q8RWU5|FBL3_ARATH/3e-122/F-box/LRR-repeat protein 3 OS=Arabidopsis thaliana GN=FBL3 PE=2 SV=1	bvg:104898419/1e-157/uncharacterized LOC104898419; K10268 F-box and leucine-rich repeat protein 2/20	NA	PTHR23125:SF248/2.1E-88/--
Unigene799_All	1116	0.31	0.91	1.5536	0.487062	*	gi|719973040|ref|XP_010279243.1|/5.95533e-149/PREDICTED: probable LRR receptor-like serine/threonine-protein kinase RKF3 [Nelumbo nucifera]	gi|210141814|dbj|AK245733.1|/4e-19/Glycine max cDNA, clone: GMFL01-40-A08	sp|P93050|RKF3_ARATH/7e-140/Probable LRR receptor-like serine/threonine-protein kinase RKF3 OS=Arabidopsis thaliana GN=RKF3 PE=2 SV=1	egr:104439679/6e-65/PTI1-like tyrosine-protein kinase At3g15890; K04733 interleukin-1 receptor-associated kinase 4 [EC:2.7.11.1]	MYPU_6850/2e-17/---	SM00220/9.6E-31/Serine/Threonine protein kinases, catalytic domain
CL28.Contig1_All	1120	0.035	0.5	3.8365	0.476784	*	gi|702276486|ref|XP_010044511.1|/1.14363e-99/PREDICTED: probable LRR receptor-like serine/threonine-protein kinase At1g67720 isoform X1 [Eucalyptus grandis]	gi|225425927|ref|XM_002267632.1|/2e-30/PREDICTED: Vitis vinifera probable LRR receptor-like serine/threonine-protein kinase At1g67720-like (LOC100240962), mRNA	sp|C0LGI2|Y1677_ARATH/3e-93/Probable LRR receptor-like serine/threonine-protein kinase At1g67720 OS=Arabidopsis thaliana GN=At1g67720 PE=2 SV=1	mus:103975371/2e-45/receptor-like protein kinase At3g21340; K04733 interleukin-1 receptor-associated kinase 4 [EC:2.7.11.1]	Cgl0042/2e-09/---	PTHR24420:SF544/6.2E-48/--
CL13.Contig2_All	1131	0.14	0.26	0.893085	0.278355	*	gi|470146654|ref|XP_004308937.1|/1.76995e-31/PREDICTED: LRR receptor-like serine/threonine-protein kinase EFR-like [Fragaria vesca subsp. vesca]	NA	sp|C0LGT6|EFR_ARATH/2e-24/LRR receptor-like serine/threonine-protein kinase EFR OS=Arabidopsis thaliana GN=EFR PE=1 SV=1	fve:101296821/2e-25/LRR receptor-like serine/threonine-protein kinase EFR; K04730 interleukin-1 receptor-associated kinase 1 [EC:2.7.11.1]	NA	NA
CL1259.Contig3_All	1145	1.09	4.535	2.05677	0.670937	*	gi|116560864|gb|ABJ99600.1|/4.72025e-56/NBS-LRR type resistance protein [Beta vulgaris]	NA	sp|Q7XBQ9|RGA2_SOLBU/4e-16/Disease resistance protein RGA2 OS=Solanum bulbocastanum GN=RGA2 PE=1 SV=1	mdm:103428131/1e-41/disease resistance protein RGA2-like; K15078 structure-specific endonuclease subunit SLX1 [EC:3.6.1.-]	NA	PTHR23155/8.4E-41/--
CL1240.Contig2_All	1174	0.1	0.675	2.75489	0.50938	*	gi|720088828|ref|XP_010244582.1|/9.3191e-148/PREDICTED: probable LRR receptor-like serine/threonine-protein kinase At1g06840 isoform X3 [Nelumbo nucifera]	gi|359481034|ref|XM_002266170.2|/4e-07/PREDICTED: Vitis vinifera probable LRR receptor-like serine/threonine-protein kinase At1g06840-like (LOC100243382), mRNA	sp|C0LGD7|Y1684_ARATH/4e-125/Probable LRR receptor-like serine/threonine-protein kinase At1g06840 OS=Arabidopsis thaliana GN=At1g06840 PE=2 SV=2	fve:101309130/2e-44/LRR receptor-like serine/threonine-protein kinase FLS2; K13420 LRR receptor-like serine/threonine-protein kinase FLS2 [EC:2.7.11.1]	alr0124_1/2e-19/---	SM00369/230.0/Leucine-rich repeats, typical (most populated) subfamily
CL332.Contig1_All	1245	0.955	1.33	0.477854	0.331848	*	gi|116560836|gb|ABJ99599.1|/3.87187e-107/NBS-LRR type resistance protein [Beta vulgaris]	NA	sp|Q7XBQ9|RGA2_SOLBU/4e-65/Disease resistance protein RGA2 OS=Solanum bulbocastanum GN=RGA2 PE=1 SV=1	vvi:100249878/2e-74/disease resistance protein RGA2-like; K19613 leucine-rich repeat protein SHOC2	NA	PTHR23155:SF419/4.4E-90/--
Unigene308_All	1368	0.215	1.03	2.26024	0.565263	*	gi|697109308|ref|XP_009608510.1|/3.55444e-157/PREDICTED: probable LRR receptor-like serine/threonine-protein kinase At1g56140 [Nicotiana tomentosiformis]	gi|359485951|ref|XM_002267093.2|/4e-78/PREDICTED: Vitis vinifera probable LRR receptor-like serine/threonine-protein kinase At1g56130 (LOC100262365), mRNA	sp|C0LGH2|Y1561_ARATH/3e-141/Probable LRR receptor-like serine/threonine-protein kinase At1g56130 OS=Arabidopsis thaliana GN=At1g56130 PE=2 SV=2	mdm:103435244/2e-148/probable LRR receptor-like serine/threonine-protein kinase At1g56140; K04733 interleukin-1 receptor-associated kinase 4 [EC:2.7.11.1]	CAC1728_1/1e-18/---	PS00108/-/Serine/Threonine protein kinases active-site signature.
Unigene8383_All	1373	0.245	1.03	2.07179	0.554463	*	gi|255572789|ref|XP_002527327.1|/1.79992e-108/F-box/LRR-repeat protein, putative [Ricinus communis] &gt;gi|223533327|gb|EEF35079.1| F-box/LRR-repeat protein, putative [Ricinus communis]	NA	sp|Q9C5D2|FBL4_ARATH/8e-21/F-box/LRR-repeat protein 4 OS=Arabidopsis thaliana GN=FBL4 PE=2 SV=1	bvg:104898526/3e-171/uncharacterized F-box/LRR-repeat protein C02F5.7-like; K10268 F-box and leucine-rich repeat protein 2/20	NA	PF13516/0.14/Leucine Rich repeat
CL1165.Contig5_All	1417	1.085	2.41	1.15134	0.534536	*	gi|356512695|ref|XP_003525052.1|/0/PREDICTED: probable LRR receptor-like serine/threonine-protein kinase At5g10290-like isoform X1 [Glycine max] &gt;gi|571456045|ref|XP_006580268.1| PREDICTED: probable LRR receptor-like serine/threonine-protein kinase At5g10290-like isoform X2 [Glycine max] &gt;gi|571456047|ref|XP_006580269.1| PREDICTED: probable LRR receptor-like serine/threonine-protein kinase …	gi|359497172|ref|XM_002268877.2|/1e-161/PREDICTED: Vitis vinifera probable LRR receptor-like serine/threonine-protein kinase At5g10290-like (LOC100267381), mRNA	sp|C0LGT1|Y5129_ARATH/0.0/Probable LRR receptor-like serine/threonine-protein kinase At5g10290 OS=Arabidopsis thaliana GN=At5g10290 PE=2 SV=1	bdi:100843313/3e-140/somatic embryogenesis receptor kinase 1-like; K13418 somatic embryogenesis receptor kinase 1 [EC:2.7.10.1 2.7.11.1]	YAR019c/3e-15/---	PF00069/7.3E-44/Protein kinase domain
Unigene8930_All	1465	0.255	2.405	3.23747	0.688097	*	gi|568848415|ref|XP_006478006.1|/4.05641e-154/PREDICTED: probable LRR receptor-like serine/threonine-protein kinase At1g56130-like [Citrus sinensis]	gi|502177159|ref|XM_004515964.1|/7e-40/PREDICTED: Cicer arietinum probable LRR receptor-like serine/threonine-protein kinase At1g56130-like (LOC101509510), transcript variant X4, mRNA	sp|C0LGH3|Y5614_ARATH/2e-90/Probable LRR receptor-like serine/threonine-protein kinase At1g56140 OS=Arabidopsis thaliana GN=At1g56140 PE=2 SV=2	obr:102720101/1e-115/probable LRR receptor-like serine/threonine-protein kinase At1g07650-like; K04733 interleukin-1 receptor-associated kinase 4 [EC:2.7.11.1]	BH2504_1/1e-19/---	SM00220/2.2E-33/Serine/Threonine protein kinases, catalytic domain
Unigene8268_All	1469	0.74	0.76	0.0384741	0.207576	*	gi|645261588|ref|XP_008236364.1|/2.74126e-134/PREDICTED: probable LRR receptor-like serine/threonine-protein kinase At4g36180 [Prunus mume]	gi|449533823|ref|XM_004173823.1|/2e-06/PREDICTED: Cucumis sativus probable LRR receptor-like serine/threonine-protein kinase At4g36180-like (LOC101221363), mRNA	sp|Q9SCT4|IMK2_ARATH/2e-36/Probably inactive leucine-rich repeat receptor-like protein kinase IMK2 OS=Arabidopsis thaliana GN=IMK2 PE=1 SV=1	tcc:TCM_029529/3e-42/Leucine-rich receptor-like protein kinase family protein; K13420 LRR receptor-like serine/threonine-protein kinase FLS2 [EC:2.7.11.1]	MA2301_1/7e-12/---	PF08263/2.8E-5/Leucine rich repeat N-terminal domain
CL2219.Contig1_All	1473	0.4	1.46	1.8679	0.583842	*	gi|255553857|ref|XP_002517969.1|/2.75032e-142/lrr receptor-linked protein kinase, putative [Ricinus communis] &gt;gi|223542951|gb|EEF44487.1| lrr receptor-linked protein kinase, putative [Ricinus communis]	gi|502082932|ref|XM_004487259.1|/7e-43/PREDICTED: Cicer arietinum protein STRUBBELIG-RECEPTOR FAMILY 3-like (LOC101503000), transcript variant X4, mRNA	sp|Q6R2K3|SRF3_ARATH/1e-140/Protein STRUBBELIG-RECEPTOR FAMILY 3 OS=Arabidopsis thaliana GN=SRF3 PE=2 SV=1	zma:100273714/5e-87/uncharacterized LOC100273714; K04730 interleukin-1 receptor-associated kinase 1 [EC:2.7.11.1]	slr0152/5e-15/---	PTHR24420:SF613/2.2E-196/--
Unigene3068_All	1660	0.125	0.98	2.97085	0.582243	*	gi|703073994|ref|XP_010089700.1|/1.58462e-157/putative LRR receptor-like serine/threonine-protein kinase [Morus notabilis] &gt;gi|587847908|gb|EXB38223.1| putative LRR receptor-like serine/threonine-protein kinase [Morus notabilis]	gi|225443781|ref|XM_002266021.1|/5e-35/PREDICTED: Vitis vinifera probable LRR receptor-like serine/threonine-protein kinase At5g45840-like (LOC100251542), mRNA	sp|C0LGU7|Y5458_ARATH/5e-139/Probable LRR receptor-like serine/threonine-protein kinase At5g45840 OS=Arabidopsis thaliana GN=At5g45840 PE=2 SV=1	egr:104431689/3e-87/probable inactive receptor-like protein kinase At3g56050; K04733 interleukin-1 receptor-associated kinase 4 [EC:2.7.11.1]	NA	PF07714/3.0E-17/Protein tyrosine kinase
Unigene9697_All	1667	0.245	1	2.02915	0.548965	*	gi|720064396|ref|XP_010275939.1|/1.63443e-45/PREDICTED: putative F-box/LRR-repeat protein At5g54820 [Nelumbo nucifera]	NA	sp|Q84W80|FBL42_ARATH/2e-19/F-box/LRR-repeat protein At3g03360 OS=Arabidopsis thaliana GN=At3g03360 PE=2 SV=2	NA	NA	PTHR32212:SF56/5.5E-41/--
Unigene19708_All	1682	0.05	1.78	5.15381	0.735661	*	gi|590628559|ref|XP_007026751.1|/3.58344e-141/LRR receptor-like serine/threonine-protein kinase, putative [Theobroma cacao] &gt;gi|508715356|gb|EOY07253.1| LRR receptor-like serine/threonine-protein kinase, putative [Theobroma cacao]	gi|206204429|gb|EU722786.1|/2e-15/Platanus x acerifolia kinase-like protein pac.x.6.112 gene, partial cds	sp|C0LGP4|Y3475_ARATH/1e-115/Probable LRR receptor-like serine/threonine-protein kinase At3g47570 OS=Arabidopsis thaliana GN=At3g47570 PE=2 SV=1	cit:102621016/9e-133/probable LRR receptor-like serine/threonine-protein kinase At3g47570-like; K04730 interleukin-1 receptor-associated kinase 1 [EC:2.7.11.1]	slr0152/1e-16/---	PS00107/-/Protein kinases ATP-binding region signature.
CL1417.Contig2_All	1746	0.15	0.94	2.6477	0.565388	*	gi|568881246|ref|XP_006493496.1|/1.15618e-73/PREDICTED: LRR receptor-like serine/threonine-protein kinase ERECTA-like isoform X2 [Citrus sinensis]	NA	sp|Q9C9H7|RLP12_ARATH/3e-34/Receptor-like protein 12 OS=Arabidopsis thaliana GN=RLP12 PE=2 SV=2	sly:543900/7e-53/Eix1; EIX receptor 1; K13466 EIX receptor 1/2	alr0124_1/8e-13/---	PS51450/5.217/Leucine-rich repeat profile.
CL332.Contig2_All	1749	1.045	2.34	1.16301	0.534231	*	gi|116560836|gb|ABJ99599.1|/2.20469e-149/NBS-LRR type resistance protein [Beta vulgaris]	gi|387965701|gb|JN606071.1|/5e-07/Beta vulgaris subsp. vulgaris cultivar US H20 genomic sequence	sp|Q7XBQ9|RGA2_SOLBU/7e-79/Disease resistance protein RGA2 OS=Solanum bulbocastanum GN=RGA2 PE=1 SV=1	vvi:100249878/4e-98/disease resistance protein RGA2-like; K19613 leucine-rich repeat protein SHOC2	NA	PTHR23155:SF419/1.5E-124/--
Unigene4411_All	1802	0.225	1.145	2.34735	0.58528	*	gi|359491092|ref|XP_002283895.2|/5.31237e-130/PREDICTED: F-box/LRR-repeat protein At5g63520-like [Vitis vinifera] &gt;gi|297734433|emb|CBI15680.3| unnamed protein product [Vitis vinifera]	NA	sp|Q9FMV0|FBL91_ARATH/6e-93/F-box/LRR-repeat protein At5g63520 OS=Arabidopsis thaliana GN=At5g63520 PE=2 SV=1	NA	sll0524/5e-12/---	SM00256/2.5E-5/A Receptor for Ubiquitination Targets
CL1165.Contig1_All	1848	1.205	4.04	1.74532	0.640265	*	gi|356512695|ref|XP_003525052.1|/0/PREDICTED: probable LRR receptor-like serine/threonine-protein kinase At5g10290-like isoform X1 [Glycine max] &gt;gi|571456045|ref|XP_006580268.1| PREDICTED: probable LRR receptor-like serine/threonine-protein kinase At5g10290-like isoform X2 [Glycine max] &gt;gi|571456047|ref|XP_006580269.1| PREDICTED: probable LRR receptor-like serine/threonine-protein kinase …	gi|359497172|ref|XM_002268877.2|/1e-108/PREDICTED: Vitis vinifera probable LRR receptor-like serine/threonine-protein kinase At5g10290-like (LOC100267381), mRNA	sp|C0LGT1|Y5129_ARATH/0.0/Probable LRR receptor-like serine/threonine-protein kinase At5g10290 OS=Arabidopsis thaliana GN=At5g10290 PE=2 SV=1	sita:101770461/1e-161/somatic embryogenesis receptor kinase 2-like; K13418 somatic embryogenesis receptor kinase 1 [EC:2.7.10.1 2.7.11.1]	YAR019c/2e-16/---	PF13855/2.9E-10/Leucine rich repeat
Unigene8299_All	1873	0.545	1.595	1.54923	0.555685	*	gi|645227541|ref|XP_008220569.1|/0/PREDICTED: F-box/LRR-repeat protein 15 [Prunus mume]	gi|359475973|ref|XM_002279947.2|/3e-15/PREDICTED: Vitis vinifera F-box/LRR-repeat protein 15-like (LOC100262977), mRNA	sp|Q9SMY8|FBL15_ARATH/0.0/F-box/LRR-repeat protein 15 OS=Arabidopsis thaliana GN=FBL15 PE=2 SV=2	zma:100384416/5e-98/uncharacterized LOC100384416; K10268 F-box and leucine-rich repeat protein 2/20	NA	SM00367/7.6/Leucine-rich repeat - CC (cysteine-containing) subfamily
Unigene1367_All	1908	0.435	0.965	1.14951	0.453892	*	gi|702503225|ref|XP_010038996.1|/6.80062e-91/PREDICTED: probable LRR receptor-like serine/threonine-protein kinase At4g08850 [Eucalyptus grandis]	NA	sp|Q9LP24|Y1571_ARATH/7e-74/Probable leucine-rich repeat receptor-like protein kinase At1g35710 OS=Arabidopsis thaliana GN=At1g35710 PE=2 SV=1	dosa:Os04t0618700-01/2e-71/Os04g0618700; Protein kinase, core domain containing protein.; K13420 LRR receptor-like serine/threonine-protein kinase FLS2 [EC:2.7.11.1]	CAC3280_2/8e-20/---	PS51450/5.525/Leucine-rich repeat profile.
CL1510.Contig2_All	1917	0.145	0.245	0.756729	0.267286	*	gi|359484714|ref|XP_002264041.2|/5.76788e-120/PREDICTED: probable LRR receptor-like serine/threonine-protein kinase At4g36180-like [Vitis vinifera]	NA	sp|Q9LRT1|Y3804_ARATH/5e-52/Probably inactive leucine-rich repeat receptor-like protein kinase At3g28040 OS=Arabidopsis thaliana GN=At3g28040 PE=2 SV=1	tcc:TCM_029529/9e-54/Leucine-rich receptor-like protein kinase family protein; K13420 LRR receptor-like serine/threonine-protein kinase FLS2 [EC:2.7.11.1]	alr0124_1/1e-21/---	PS51450/5.386/Leucine-rich repeat profile.
CL1165.Contig6_All	1953	0.12	0.12	0	0.188834	*	gi|356512695|ref|XP_003525052.1|/0/PREDICTED: probable LRR receptor-like serine/threonine-protein kinase At5g10290-like isoform X1 [Glycine max] &gt;gi|571456045|ref|XP_006580268.1| PREDICTED: probable LRR receptor-like serine/threonine-protein kinase At5g10290-like isoform X2 [Glycine max] &gt;gi|571456047|ref|XP_006580269.1| PREDICTED: probable LRR receptor-like serine/threonine-protein kinase …	gi|359497172|ref|XM_002268877.2|/1e-127/PREDICTED: Vitis vinifera probable LRR receptor-like serine/threonine-protein kinase At5g10290-like (LOC100267381), mRNA	sp|C0LGT1|Y5129_ARATH/0.0/Probable LRR receptor-like serine/threonine-protein kinase At5g10290 OS=Arabidopsis thaliana GN=At5g10290 PE=2 SV=1	bdi:100837196/2e-160/somatic embryogenesis receptor kinase 1-like; K13418 somatic embryogenesis receptor kinase 1 [EC:2.7.10.1 2.7.11.1]	YAR019c/4e-15/---	PS50011/34.563/Protein kinase domain profile.
CL1260.Contig3_All	1971	0.09	2.445	4.76377	0.734026	*	gi|359485453|ref|XP_003633276.1|/8.74248e-166/PREDICTED: probable LRR receptor-like serine/threonine-protein kinase At3g47570-like [Vitis vinifera]	gi|357484462|ref|XM_003612471.1|/6e-07/Medicago truncatula Kinase-like protein (MTR_5g025930) mRNA, complete cds	sp|C0LGP4|Y3475_ARATH/1e-107/Probable LRR receptor-like serine/threonine-protein kinase At3g47570 OS=Arabidopsis thaliana GN=At3g47570 PE=2 SV=1	tcc:TCM_029651/2e-157/Leucine-rich repeat protein kinase family protein; K13420 LRR receptor-like serine/threonine-protein kinase FLS2 [EC:2.7.11.1]	lin1934_1/2e-25/---	PS00107/-/Protein kinases ATP-binding region signature.
CL1168.Contig3_All	2022	0.345	1.34	1.95756	0.579117	*	gi|225432596|ref|XP_002281432.1|/3.53405e-178/PREDICTED: probable LRR receptor-like serine/threonine-protein kinase At1g67720 [Vitis vinifera] &gt;gi|297737017|emb|CBI26218.3| unnamed protein product [Vitis vinifera]	gi|225432595|ref|XM_002281396.1|/6e-07/PREDICTED: Vitis vinifera probable LRR receptor-like serine/threonine-protein kinase At1g67720 (LOC100244275), mRNA	sp|C0LGI2|Y1677_ARATH/3e-42/Probable LRR receptor-like serine/threonine-protein kinase At1g67720 OS=Arabidopsis thaliana GN=At1g67720 PE=2 SV=1	ath:AT2G19190/4e-35/FRK1; FLG22-induced receptor-like kinase 1; K16224 senescence-induced receptor-like serine/threonine-protein kinase	NA	PF08263/3.7E-5/Leucine rich repeat N-terminal domain
CL2176.Contig1_All	2118	0.73	0.54	-0.434937	0.292029	*	gi|225463572|ref|XP_002270172.1|/0/PREDICTED: F-box/LRR-repeat protein 14 [Vitis vinifera] &gt;gi|297743556|emb|CBI36423.3| unnamed protein product [Vitis vinifera]	gi|225463571|ref|XM_002270136.1|/1e-26/PREDICTED: Vitis vinifera F-box/LRR-repeat protein 14-like (LOC100265253), mRNA	sp|Q8RWU5|FBL3_ARATH/3e-18/F-box/LRR-repeat protein 3 OS=Arabidopsis thaliana GN=FBL3 PE=2 SV=1	csl:COCSUDRAFT_45337/1e-42/L domain-like protein; K10280 F-box and leucine-rich repeat protein 14	CAC3274_2/2e-23/---	PTHR23125:SF246/8.6E-185/--
Unigene6828_All	2223	0.785	1.7	1.11477	0.506505	*	gi|720070012|ref|XP_010277605.1|/6.32668e-168/PREDICTED: plant intracellular Ras-group-related LRR protein 1-like [Nelumbo nucifera]	gi|502176455|ref|XR_190483.1|/7e-10/PREDICTED: Cicer arietinum leucine-rich repeat protein soc-2 homolog (LOC101503838), transcript variant X2, misc_RNA	sp|Q9FFJ3|PIRL1_ARATH/9e-158/Plant intracellular Ras-group-related LRR protein 1 OS=Arabidopsis thaliana GN=PIRL1 PE=2 SV=1	egr:104436906/2e-25/TMV resistance protein N-like; K19613 leucine-rich repeat protein SHOC2	MA2301_1/3e-36/---	PS51450/5.61/Leucine-rich repeat profile.
CL1259.Contig2_All	2387	0.93	4.5	2.27462	0.680479	*	gi|116560864|gb|ABJ99600.1|/9.54291e-69/NBS-LRR type resistance protein [Beta vulgaris]	NA	sp|Q7XBQ9|RGA2_SOLBU/6e-23/Disease resistance protein RGA2 OS=Solanum bulbocastanum GN=RGA2 PE=1 SV=1	egr:104417188/4e-53/disease resistance protein RGA2-like; K19613 leucine-rich repeat protein SHOC2	NA	PTHR23155:SF419/5.5E-37/--
CL1165.Contig2_All	2390	0.23	1.735	2.91523	0.655772	*	gi|356512695|ref|XP_003525052.1|/0/PREDICTED: probable LRR receptor-like serine/threonine-protein kinase At5g10290-like isoform X1 [Glycine max] &gt;gi|571456045|ref|XP_006580268.1| PREDICTED: probable LRR receptor-like serine/threonine-protein kinase At5g10290-like isoform X2 [Glycine max] &gt;gi|571456047|ref|XP_006580269.1| PREDICTED: probable LRR receptor-like serine/threonine-protein kinase …	gi|359497172|ref|XM_002268877.2|/1e-110/PREDICTED: Vitis vinifera probable LRR receptor-like serine/threonine-protein kinase At5g10290-like (LOC100267381), mRNA	sp|C0LGT1|Y5129_ARATH/2e-171/Probable LRR receptor-like serine/threonine-protein kinase At5g10290 OS=Arabidopsis thaliana GN=At5g10290 PE=2 SV=1	sita:101770461/2e-133/somatic embryogenesis receptor kinase 2-like; K13418 somatic embryogenesis receptor kinase 1 [EC:2.7.10.1 2.7.11.1]	YAR019c/2e-16/---	PTHR24420/4.7E-254/--
CL218.Contig3_All	2429	0.475	0.64	0.430144	0.283494	*	gi|116560864|gb|ABJ99600.1|/6.84455e-95/NBS-LRR type resistance protein [Beta vulgaris]	NA	sp|Q7XBQ9|RGA2_SOLBU/3e-30/Disease resistance protein RGA2 OS=Solanum bulbocastanum GN=RGA2 PE=1 SV=1	vvi:100249878/2e-51/disease resistance protein RGA2-like; K19613 leucine-rich repeat protein SHOC2	MA2301_1/4e-09/---	PTHR23155/1.1E-46/--
CL1510.Contig3_All	2437	0.085	1.075	3.66073	0.611425	*	gi|359484714|ref|XP_002264041.2|/0/PREDICTED: probable LRR receptor-like serine/threonine-protein kinase At4g36180-like [Vitis vinifera]	NA	sp|C0LGS2|Y4361_ARATH/1e-76/Probable LRR receptor-like serine/threonine-protein kinase At4g36180 OS=Arabidopsis thaliana GN=At4g36180 PE=2 SV=1	cit:102614373/4e-86/probable LRR receptor-like serine/threonine-protein kinase At3g47570-like; K13420 LRR receptor-like serine/threonine-protein kinase FLS2 [EC:2.7.11.1]	alr0124_1/1e-23/---	PF13516/0.91/Leucine Rich repeat
Unigene1812_All	2443	9.475	18.355	0.953975	0.510907	*	gi|590639991|ref|XP_007029830.1|/0/LRR receptor-like serine/threonine-protein kinase, putative [Theobroma cacao] &gt;gi|508718435|gb|EOY10332.1| LRR receptor-like serine/threonine-protein kinase, putative [Theobroma cacao]	NA	sp|O22808|LYK5_ARATH/2e-170/Protein LYK5 OS=Arabidopsis thaliana GN=LYK5 PE=2 SV=1	sot:102598446/7e-92/protein LYK5-like; K04733 interleukin-1 receptor-associated kinase 4 [EC:2.7.11.1]	L138452_1/2e-14/---	PS50011/32.047/Protein kinase domain profile.
CL877.Contig1_All	2473	0.555	1.86	1.74474	0.599332	*	gi|470128962|ref|XP_004300401.1|/0/PREDICTED: LRR receptor-like serine/threonine-protein kinase FEI 1-like [Fragaria vesca subsp. vesca]	gi|470128961|ref|XM_004300353.1|/1e-141/PREDICTED: Fragaria vesca subsp. vesca LRR receptor-like serine/threonine-protein kinase FEI 1-like (LOC101307593), mRNA	sp|C0LGL9|FEI2_ARATH/0.0/LRR receptor-like serine/threonine-protein kinase FEI 2 OS=Arabidopsis thaliana GN=FEI2 PE=1 SV=1	atr:18422347/9e-103/somatic embryogenesis receptor kinase 2; K13418 somatic embryogenesis receptor kinase 1 [EC:2.7.10.1 2.7.11.1]	BS_yloP_1/2e-20/---	PF00069/5.9E-46/Protein kinase domain
CL218.Contig4_All	2640	0.82	1.695	1.04759	0.49319	*	gi|116560864|gb|ABJ99600.1|/6.36685e-91/NBS-LRR type resistance protein [Beta vulgaris]	NA	sp|Q7XBQ9|RGA2_SOLBU/3e-31/Disease resistance protein RGA2 OS=Solanum bulbocastanum GN=RGA2 PE=1 SV=1	tcc:TCM_031013/3e-47/Leucine-rich repeat containing protein; K19613 leucine-rich repeat protein SHOC2	alr0124_1/2e-08/---	PTHR23155/4.5E-47/--
CL1165.Contig3_All	2675	0.33	1.15	1.8011	0.550582	*	gi|356512695|ref|XP_003525052.1|/0/PREDICTED: probable LRR receptor-like serine/threonine-protein kinase At5g10290-like isoform X1 [Glycine max] &gt;gi|571456045|ref|XP_006580268.1| PREDICTED: probable LRR receptor-like serine/threonine-protein kinase At5g10290-like isoform X2 [Glycine max] &gt;gi|571456047|ref|XP_006580269.1| PREDICTED: probable LRR receptor-like serine/threonine-protein kinase …	gi|502140163|ref|XM_004504030.1|/1e-103/PREDICTED: Cicer arietinum probable LRR receptor-like serine/threonine-protein kinase At5g10290-like (LOC101510399), transcript variant X5, mRNA	sp|C0LGT1|Y5129_ARATH/0.0/Probable LRR receptor-like serine/threonine-protein kinase At5g10290 OS=Arabidopsis thaliana GN=At5g10290 PE=2 SV=1	sita:101764372/4e-128/somatic embryogenesis receptor kinase 1-like; K13418 somatic embryogenesis receptor kinase 1 [EC:2.7.10.1 2.7.11.1]	YAR019c/8e-15/---	SM00220/1.6E-16/Serine/Threonine protein kinases, catalytic domain
Unigene2712_All	2825	1.39	3.095	1.15485	0.545174	*	gi|116560836|gb|ABJ99599.1|/0/NBS-LRR type resistance protein [Beta vulgaris]	gi|387965701|gb|JN606071.1|/6e-08/Beta vulgaris subsp. vulgaris cultivar US H20 genomic sequence	sp|Q7XBQ9|RGA2_SOLBU/4e-103/Disease resistance protein RGA2 OS=Solanum bulbocastanum GN=RGA2 PE=1 SV=1	vvi:100249878/1e-145/disease resistance protein RGA2-like; K19613 leucine-rich repeat protein SHOC2	alr0124_1/3e-09/---	PTHR23155:SF419/2.4E-171/--
Unigene6823_All	2894	0.705	2.255	1.67743	0.607849	*	gi|225434508|ref|XP_002278392.1|/0/PREDICTED: probable LRR receptor-like serine/threonine-protein kinase At5g45840-like [Vitis vinifera]	gi|225434507|ref|XM_002278356.1|/2e-75/PREDICTED: Vitis vinifera probable LRR receptor-like serine/threonine-protein kinase At5g45840-like (LOC100262036), mRNA	sp|C0LGQ4|MRH1_ARATH/2e-143/Probable LRR receptor-like serine/threonine-protein kinase MRH1 OS=Arabidopsis thaliana GN=MRH1 PE=2 SV=1	egr:104431689/1e-110/probable inactive receptor-like protein kinase At3g56050; K04733 interleukin-1 receptor-associated kinase 4 [EC:2.7.11.1]	slr0599/9e-09/---	PF08263/7.5E-12/Leucine rich repeat N-terminal domain
CL1426.Contig3_All	3084	0.21	3.01	3.8413	0.710217	*	gi|568873526|ref|XP_006489888.1|/5.40025e-168/PREDICTED: LRR receptor-like serine/threonine-protein kinase GSO2-like isoform X7 [Citrus sinensis]	NA	sp|C0LGS2|Y4361_ARATH/3e-77/Probable LRR receptor-like serine/threonine-protein kinase At4g36180 OS=Arabidopsis thaliana GN=At4g36180 PE=2 SV=1	sly:543900/3e-77/Eix1; EIX receptor 1; K13466 EIX receptor 1/2	alr0124_1/2e-23/---	SM00369/59.0/Leucine-rich repeats, typical (most populated) subfamily
CL1165.Contig4_All	3120	0.14	0.255	0.86507	0.278085	*	gi|356525465|ref|XP_003531345.1|/1.23217e-127/PREDICTED: probable LRR receptor-like serine/threonine-protein kinase At5g10290-like isoform X1 [Glycine max] &gt;gi|571471290|ref|XP_006585268.1| PREDICTED: probable LRR receptor-like serine/threonine-protein kinase At5g10290-like isoform X2 [Glycine max] &gt;gi|571471292|ref|XP_006585269.1| PREDICTED: probable LRR receptor-like serine/threonine-prot…	gi|359497172|ref|XM_002268877.2|/2e-78/PREDICTED: Vitis vinifera probable LRR receptor-like serine/threonine-protein kinase At5g10290-like (LOC100267381), mRNA	sp|C0LGT1|Y5129_ARATH/8e-123/Probable LRR receptor-like serine/threonine-protein kinase At5g10290 OS=Arabidopsis thaliana GN=At5g10290 PE=2 SV=1	egu:105048587/7e-100/somatic embryogenesis receptor kinase 2-like; K13418 somatic embryogenesis receptor kinase 1 [EC:2.7.10.1 2.7.11.1]	YAR019c/3e-16/---	PS00108/-/Serine/Threonine protein kinases active-site signature.
Unigene28_All	3386	0.875	3.82	2.12622	0.669428	*	gi|645237523|ref|XP_008225246.1|/0/PREDICTED: probable LRR receptor-like serine/threonine-protein kinase RFK1 isoform X1 [Prunus mume]	gi|359483539|ref|XM_002264842.2|/4e-43/PREDICTED: Vitis vinifera probable LRR receptor-like serine/threonine-protein kinase RFK1-like (LOC100246406), mRNA	sp|Q9FXF2|RKF1_ARATH/0.0/Probable LRR receptor-like serine/threonine-protein kinase RFK1 OS=Arabidopsis thaliana GN=RKF1 PE=1 SV=1	fve:101295698/3e-157/probable LRR receptor-like serine/threonine-protein kinase At1g07650; K04733 interleukin-1 receptor-associated kinase 4 [EC:2.7.11.1]	Cgl2127_1/1e-18/---	PS50011/38.096/Protein kinase domain profile.
CL28.Contig2_All	3487	0.65	2.885	2.15006	0.65924	*	gi|225425928|ref|XP_002267668.1|/0/PREDICTED: probable LRR receptor-like serine/threonine-protein kinase At1g67720-like [Vitis vinifera]	gi|225425927|ref|XM_002267632.1|/2e-69/PREDICTED: Vitis vinifera probable LRR receptor-like serine/threonine-protein kinase At1g67720-like (LOC100240962), mRNA	sp|C0LGI2|Y1677_ARATH/0.0/Probable LRR receptor-like serine/threonine-protein kinase At1g67720 OS=Arabidopsis thaliana GN=At1g67720 PE=2 SV=1	ath:AT2G19190/7e-120/FRK1; FLG22-induced receptor-like kinase 1; K16224 senescence-induced receptor-like serine/threonine-protein kinase	SPy1625_1/1e-20/---	PF07714/7.9E-49/Protein tyrosine kinase
Unigene5824_All	3706	0.19	2.79	3.87619	0.707288	*	gi|470114620|ref|XP_004293509.1|/0/PREDICTED: LRR receptor-like serine/threonine-protein kinase FLS2-like [Fragaria vesca subsp. vesca]	gi|147819712|emb|AM445190.2|/2e-17/Vitis vinifera contig VV78X110821.15, whole genome shotgun sequence	sp|Q9FL28|FLS2_ARATH/0.0/LRR receptor-like serine/threonine-protein kinase FLS2 OS=Arabidopsis thaliana GN=FLS2 PE=1 SV=1	bvg:104883663/0.0/LRR receptor-like serine/threonine-protein kinase FLS2; K13420 LRR receptor-like serine/threonine-protein kinase FLS2 [EC:2.7.11.1]	alr0124_1/1e-40/---	PTHR24420/0.0/--
CL445.Contig4_All	3716	0.49	1.77	1.8529	0.603069	*	gi|116560864|gb|ABJ99600.1|/0/NBS-LRR type resistance protein [Beta vulgaris]	gi|387965701|gb|JN606071.1|/2e-08/Beta vulgaris subsp. vulgaris cultivar US H20 genomic sequence	sp|Q7XBQ9|RGA2_SOLBU/2e-116/Disease resistance protein RGA2 OS=Solanum bulbocastanum GN=RGA2 PE=1 SV=1	vvi:100249878/5e-134/disease resistance protein RGA2-like; K19613 leucine-rich repeat protein SHOC2	alr0124_1/6e-08/---	PTHR23155/2.5E-182/--
CL218.Contig5_All	4019	0.615	0.82	0.415037	0.295497	*	gi|116560864|gb|ABJ99600.1|/0/NBS-LRR type resistance protein [Beta vulgaris]	NA	sp|Q7XBQ9|RGA2_SOLBU/4e-109/Disease resistance protein RGA2 OS=Solanum bulbocastanum GN=RGA2 PE=1 SV=1	vvi:100249878/2e-156/disease resistance protein RGA2-like; K19613 leucine-rich repeat protein SHOC2	MA2301_1/6e-09/---	PR00364/5.4E-19/Disease resistance protein signature
CL218.Contig2_All	4089	0.78	1.405	0.849024	0.41569	*	gi|116560864|gb|ABJ99600.1|/0/NBS-LRR type resistance protein [Beta vulgaris]	NA	sp|Q7XBQ9|RGA2_SOLBU/1e-104/Disease resistance protein RGA2 OS=Solanum bulbocastanum GN=RGA2 PE=1 SV=1	vvi:100249878/7e-151/disease resistance protein RGA2-like; K19613 leucine-rich repeat protein SHOC2	MA2301_1/6e-09/---	PF00931/2.1E-62/NB-ARC domain
CL1524.Contig3_All	6329	0.63	1.89	1.58496	0.580303	*	gi|590635969|ref|XP_007028756.1|/3.02017e-123/Cc-nbs-lrr resistance protein, putative [Theobroma cacao] &gt;gi|508717361|gb|EOY09258.1| Cc-nbs-lrr resistance protein, putative [Theobroma cacao]	NA	sp|Q9T048|DRL27_ARATH/1e-48/Disease resistance protein At4g27190 OS=Arabidopsis thaliana GN=At4g27190 PE=2 SV=1	vvi:100246175/3e-95/probable disease resistance protein At4g27220; K13459 disease resistance protein RPS2	NA	PTHR23155:SF461/5.9E-70/--

## Sheet: Nt
Unigene	Length	N-Expression	D-Expression	log2FoldChange(D/N)	Probability	Up/Down-Regulation(D/N)	Nr	Nt	Swissprot	KEGG	COG	Interpro	GO
Unigene20264_All	210	0.01	0.485	5.59991	0.577859	*	gi|595894322|ref|XP_007213689.1|/7.75141e-19/hypothetical protein PRUPE_ppa000854mg [Prunus persica] &gt;gi|462409554|gb|EMJ14888.1| hypothetical protein PRUPE_ppa000854mg [Prunus persica]	gi|359493993|ref|XR_139880.1|/4e-09/PREDICTED: Vitis vinifera probable LRR receptor-like serine/threonine-protein kinase At1g53440-like (LOC100260595), miscRNA	sp|C0LGG9|Y5344_ARATH/5e-14/Probable LRR receptor-like serine/threonine-protein kinase At1g53440 OS=Arabidopsis thaliana GN=At1g53440 PE=2 SV=2	NA	NA	NA	biological_process:GO:0006468//protein phosphorylation;molecular_function:GO:0005524//ATP binding;GO:0004672//protein kinase activity;
Unigene17869_All	223	0.01	0.43	5.42626	0.539226	*	gi|641829976|gb|KDO49078.1|/3.6665e-29/hypothetical protein CISIN_1g002462mg [Citrus sinensis]	gi|255536844|ref|XM_002509443.1|/4e-06/Ricinus communis lrr receptor protein kinase, putative, mRNA	sp|C0LGK4|Y2165_ARATH/8e-24/Probable LRR receptor-like serine/threonine-protein kinase At2g16250 OS=Arabidopsis thaliana GN=At2g16250 PE=2 SV=1	gmx:100819242/4e-07/serine/threonine-protein kinase PBS1-like; K04733 interleukin-1 receptor-associated kinase 4 [EC:2.7.11.1]	NA	PTHR24420:SF654/3.8E-33/--	biological_process:GO:0006468//protein phosphorylation;cellular_component:GO:0016021//integral component of membrane;molecular_function:GO:0005524//ATP binding;GO:0004672//protein kinase activity;
Unigene19023_All	252	0.01	0.675	6.07682	0.686929	*	gi|698520699|ref|XP_009757162.1|/8.78318e-39/PREDICTED: probable LRR receptor-like serine/threonine-protein kinase At1g67720 [Nicotiana sylvestris]	gi|470133987|ref|XM_004302792.1|/5e-49/PREDICTED: Fragaria vesca subsp. vesca probable LRR receptor-like serine/threonine-protein kinase At1g67720-like (LOC101298621), mRNA	sp|C0LGI2|Y1677_ARATH/1e-29/Probable LRR receptor-like serine/threonine-protein kinase At1g67720 OS=Arabidopsis thaliana GN=At1g67720 PE=2 SV=1	mdm:103415089/2e-25/wall-associated receptor kinase-like 20; K04730 interleukin-1 receptor-associated kinase 1 [EC:2.7.11.1]	Cgl2127_1/7e-13/---	PS50011/22.294/Protein kinase domain profile.	NA
CL2032.Contig2_All	265	0.01	0.615	5.94251	0.654262	*	gi|697146948|ref|XP_009627628.1|/1.2969e-34/PREDICTED: probable LRR receptor-like serine/threonine-protein kinase At1g63430 isoform X3 [Nicotiana tomentosiformis]	gi|502139433|ref|XM_004503708.1|/3e-10/PREDICTED: Cicer arietinum probable LRR receptor-like serine/threonine-protein kinase At1g63430-like (LOC101514484), transcript variant X2, mRNA	sp|C0LGH8|Y1634_ARATH/3e-33/Probable LRR receptor-like serine/threonine-protein kinase At1g63430 OS=Arabidopsis thaliana GN=At1g63430 PE=2 SV=1	egr:104431689/2e-07/probable inactive receptor-like protein kinase At3g56050; K04733 interleukin-1 receptor-associated kinase 4 [EC:2.7.11.1]	NA	PTHR24420/3.8E-28/--	NA
CL877.Contig2_All	268	1.11	2.3	1.05107	0.512848	*	gi|672166060|ref|XP_008802949.1|/1.68481e-42/PREDICTED: LRR receptor-like serine/threonine-protein kinase FEI 1 [Phoenix dactylifera]	gi|357484562|ref|XM_003612521.1|/1e-40/Medicago truncatula LRR receptor-like serine/threonine-protein kinase FEI (MTR_5g026510) mRNA, complete cds	sp|C0LGF4|FEI1_ARATH/6e-43/LRR receptor-like serine/threonine-protein kinase FEI 1 OS=Arabidopsis thaliana GN=FEI1 PE=1 SV=1	egu:105048573/7e-31/receptor-like serine/threonine-protein kinase At1g78530; K04733 interleukin-1 receptor-associated kinase 4 [EC:2.7.11.1]	ECU01g0630/6e-09/---	PS50011/21.475/Protein kinase domain profile.	NA
Unigene19327_All	295	0.01	1.015	6.66534	0.822899	Up	gi|643738980|gb|KDP44794.1|/8.17012e-29/hypothetical protein JCGZ_01294 [Jatropha curcas]	gi|470129973|ref|XM_004300834.1|/6e-15/PREDICTED: Fragaria vesca subsp. vesca probable LRR receptor-like serine/threonine-protein kinase At3g47570-like (LOC101314472), mRNA	sp|C0LGP4|Y3475_ARATH/3e-24/Probable LRR receptor-like serine/threonine-protein kinase At3g47570 OS=Arabidopsis thaliana GN=At3g47570 PE=2 SV=1	jcu:105648927/2e-29/probable LRR receptor-like serine/threonine-protein kinase At3g47570; K04730 interleukin-1 receptor-associated kinase 1 [EC:2.7.11.1]	sll1575/8e-06/---	PTHR24420/2.5E-41/--	biological_process:GO:0055114//oxidation-reduction process;GO:0018108//peptidyl-tyrosine phosphorylation;cellular_component:GO:0016021//integral component of membrane;molecular_function:GO:0032440//2-alkenal reductase [NAD(P)] activity;GO:0004674//protein serine/threonine kinase activity;GO:0005524//ATP binding;GO:0004714//transmembrane receptor protein tyrosine kinase activity;
Unigene13612_All	311	0.215	0.01	-4.42626	0.361047	*	gi|658006466|ref|XP_008338398.1|/3.6023e-37/PREDICTED: probable LRR receptor-like serine/threonine-protein kinase At3g47570 isoform X2 [Malus domestica]	gi|470138787|ref|XM_004305088.1|/4e-13/PREDICTED: Fragaria vesca subsp. vesca probable LRR receptor-like serine/threonine-protein kinase At3g47570-like (LOC101291163), mRNA	sp|C0LGP4|Y3475_ARATH/1e-31/Probable LRR receptor-like serine/threonine-protein kinase At3g47570 OS=Arabidopsis thaliana GN=At3g47570 PE=2 SV=1	jcu:105637229/2e-35/probable LRR receptor-like serine/threonine-protein kinase At3g47570; K04730 interleukin-1 receptor-associated kinase 1 [EC:2.7.11.1]	NA	PF07714/4.5E-15/Protein tyrosine kinase	biological_process:GO:0006468//protein phosphorylation;cellular_component:GO:0016021//integral component of membrane;molecular_function:GO:0004674//protein serine/threonine kinase activity;GO:0005524//ATP binding;
CL2218.Contig1_All	317	0.01	1.08	6.75489	0.8397	Up	gi|255571507|ref|XP_002526701.1|/5.7115e-46/F-box protein, atfbl3, putative [Ricinus communis] &gt;gi|223534001|gb|EEF35723.1| F-box protein, atfbl3, putative [Ricinus communis]	gi|225439575|ref|XM_002265179.1|/3e-23/PREDICTED: Vitis vinifera F-box/LRR-repeat protein 3-like (LOC100258428), mRNA	sp|Q8RWU5|FBL3_ARATH/1e-40/F-box/LRR-repeat protein 3 OS=Arabidopsis thaliana GN=FBL3 PE=2 SV=1	bvg:104898419/1e-47/uncharacterized LOC104898419; K10268 F-box and leucine-rich repeat protein 2/20	NA	PF13516/0.014/Leucine Rich repeat	NA
Unigene24032_All	328	0.01	0.215	4.42626	0.361047	*	gi|698511494|ref|XP_009800839.1|/2.3859e-20/PREDICTED: F-box/LRR-repeat protein 3 [Nicotiana sylvestris]	gi|470133388|ref|XM_004302501.1|/3e-11/PREDICTED: Fragaria vesca subsp. vesca F-box/LRR-repeat protein 3-like (LOC101308777), mRNA	sp|Q8RWU5|FBL3_ARATH/7e-16/F-box/LRR-repeat protein 3 OS=Arabidopsis thaliana GN=FBL3 PE=2 SV=1	bvg:104898419/1e-22/uncharacterized LOC104898419; K10268 F-box and leucine-rich repeat protein 2/20	NA	PF00646/5.5E-5/F-box domain	NA
Unigene15090_All	332	0.01	0.405	5.33985	0.520395	*	gi|703160665|ref|XP_010112590.1|/6.41689e-50/LRR receptor-like serine/threonine-protein kinase FEI 1 [Morus notabilis] &gt;gi|587947953|gb|EXC34225.1| LRR receptor-like serine/threonine-protein kinase FEI 1 [Morus notabilis]	gi|470126869|ref|XM_004299357.1|/3e-26/PREDICTED: Fragaria vesca subsp. vesca LRR receptor-like serine/threonine-protein kinase FEI 1-like (LOC101293685), mRNA	sp|C0LGF4|FEI1_ARATH/3e-37/LRR receptor-like serine/threonine-protein kinase FEI 1 OS=Arabidopsis thaliana GN=FEI1 PE=1 SV=1	egu:105048573/4e-27/receptor-like serine/threonine-protein kinase At1g78530; K04733 interleukin-1 receptor-associated kinase 4 [EC:2.7.11.1]	lin1934_1/1e-06/---	PTHR24420:SF668/1.5E-66/--	biological_process:GO:0006468//protein phosphorylation;cellular_component:GO:0016021//integral component of membrane;molecular_function:GO:0004674//protein serine/threonine kinase activity;GO:0005524//ATP binding;
Unigene17845_All	367	0.165	0.36	1.12553	0.325199	*	gi|571477082|ref|XP_006587157.1|/1.02365e-47/PREDICTED: probable LRR receptor-like serine/threonine-protein kinase At1g56130-like [Glycine max]	gi|359495324|ref|XM_002270940.2|/4e-10/PREDICTED: Vitis vinifera probable LRR receptor-like serine/threonine-protein kinase At1g56130-like (LOC100242759), mRNA	sp|C0LGH3|Y5614_ARATH/3e-40/Probable LRR receptor-like serine/threonine-protein kinase At1g56140 OS=Arabidopsis thaliana GN=At1g56140 PE=2 SV=2	mus:103988543/2e-11/LRR receptor-like serine/threonine-protein kinase FLS2; K13420 LRR receptor-like serine/threonine-protein kinase FLS2 [EC:2.7.11.1]	NA	PF00560/0.017/Leucine Rich Repeat	biological_process:GO:0006468//protein phosphorylation;cellular_component:GO:0016021//integral component of membrane;molecular_function:GO:0005524//ATP binding;GO:0004672//protein kinase activity;
Unigene15880_All	375	0.165	0.175	0.0848889	0.211421	*	gi|116560836|gb|ABJ99599.1|/5.07675e-15/NBS-LRR type resistance protein [Beta vulgaris]	gi|116560835|gb|DQ907612.1|/7e-06/Beta vulgaris clone cZR-7(f) NBS-LRR type resistance protein mRNA, complete cds	sp|Q7XA40|RGA3_SOLBU/2e-06/Putative disease resistance protein RGA3 OS=Solanum bulbocastanum GN=RGA3 PE=2 SV=2	mtr:MTR_3g018980/3e-06/Cc-nbs-lrr resistance protein; K19613 leucine-rich repeat protein SHOC2	NA	NA	NA
Unigene26545_All	393	0.155	0.475	1.61566	0.398584	*	gi|702479195|ref|XP_010032738.1|/3.89617e-55/PREDICTED: probable receptor protein kinase TMK1 [Eucalyptus grandis]	gi|224589460|gb|FJ708669.1|/2e-12/Arabidopsis thaliana leucine-rich repeat receptor-like protein kinase (LRR-RLK) mRNA, partial cds	sp|P43298|TMK1_ARATH/2e-54/Probable receptor protein kinase TMK1 OS=Arabidopsis thaliana GN=TMK1 PE=1 SV=1	osa:4333912/1e-54/Os03g0717000; K00924	NA	PS50011/12.542/Protein kinase domain profile.	biological_process:GO:0006468//protein phosphorylation;cellular_component:GO:0016021//integral component of membrane;molecular_function:GO:0004674//protein serine/threonine kinase activity;GO:0005524//ATP binding;
CL2283.Contig2_All	414	0.01	0.585	5.87036	0.637407	*	gi|566167545|ref|XP_006384699.1|/7.99729e-24/hypothetical protein POPTR_0004s20300g [Populus trichocarpa] &gt;gi|550341467|gb|ERP62496.1| hypothetical protein POPTR_0004s20300g [Populus trichocarpa]	gi|470129456|ref|XM_004300587.1|/8e-06/PREDICTED: Fragaria vesca subsp. vesca probable LRR receptor-like serine/threonine-protein kinase At4g08850-like (LOC101307501), mRNA	sp|Q7X8C5|WAKLB_ARATH/2e-20/Wall-associated receptor kinase-like 2 OS=Arabidopsis thaliana GN=WAKL2 PE=2 SV=1	bvg:104890249/2e-51/wall-associated receptor kinase-like 22; K04730 interleukin-1 receptor-associated kinase 1 [EC:2.7.11.1]	NA	PF07714/3.3E-10/Protein tyrosine kinase	biological_process:GO:0009987//cellular process;cellular_component:GO:0016020//membrane;molecular_function:GO:0004672//protein kinase activity;GO:0005488//binding;
Unigene26047_All	419	0.01	0.43	5.42626	0.539226	*	gi|590716468|ref|XP_007050419.1|/5.44908e-57/F-box/LRR-repeat protein 17 [Theobroma cacao] &gt;gi|508702680|gb|EOX94576.1| F-box/LRR-repeat protein 17 [Theobroma cacao]	gi|225437220|ref|XM_002275226.1|/5e-10/PREDICTED: Vitis vinifera F-box/LRR-repeat protein 17-like (LOC100254550), mRNA	sp|Q8W104|FBL17_ARATH/6e-48/F-box/LRR-repeat protein 17 OS=Arabidopsis thaliana GN=FBL17 PE=1 SV=1	mus:103999288/5e-06/EIN3-binding F-box protein 1-like; K14515 EIN3-binding F-box protein	NA	PTHR23125:SF166/6.6E-53/--	biological_process:GO:0009555//pollen development;GO:0055047//generative cell mitosis;GO:0031146//SCF-dependent proteasomal ubiquitin-dependent protein catabolic process;GO:0009793//embryo development ending in seed dormancy;cellular_component:GO:0001673//male germ cell nucleus;GO:0019005//SCF ubiquitin ligase complex;
CL877.Contig3_All	420	0.01	0.295	4.88264	0.429796	*	gi|359474742|ref|XP_002266702.2|/1.03004e-47/PREDICTED: LRR receptor-like serine/threonine-protein kinase FEI 1-like isoform 1 [Vitis vinifera] &gt;gi|296085503|emb|CBI29235.3| unnamed protein product [Vitis vinifera]	gi|359474743|ref|XM_003631479.1|/5e-07/PREDICTED: Vitis vinifera LRR receptor-like serine/threonine-protein kinase FEI 1-like, transcript variant 2 (LOC100264793), mRNA	sp|C0LGL9|FEI2_ARATH/2e-41/LRR receptor-like serine/threonine-protein kinase FEI 2 OS=Arabidopsis thaliana GN=FEI2 PE=1 SV=1	csv:101215973/1e-20/LRR receptor-like serine/threonine-protein kinase FLS2; K13420 LRR receptor-like serine/threonine-protein kinase FLS2 [EC:2.7.11.1]	NA	PTHR24420:SF531/1.9E-54/--	biological_process:GO:0030244//cellulose biosynthetic process;GO:0006468//protein phosphorylation;cellular_component:GO:0016021//integral component of membrane;molecular_function:GO:0005524//ATP binding;GO:0004674//protein serine/threonine kinase activity;
Unigene9123_All	422	0.01	0.425	5.40939	0.536117	*	gi|643714618|gb|KDP27082.1|/3.09052e-44/hypothetical protein JCGZ_20306 [Jatropha curcas]	gi|502164783|ref|XM_004513205.1|/1e-13/PREDICTED: Cicer arietinum probable LRR receptor-like serine/threonine-protein kinase At1g53430-like (LOC101488947), mRNA	sp|C0LGG9|Y5344_ARATH/2e-37/Probable LRR receptor-like serine/threonine-protein kinase At1g53440 OS=Arabidopsis thaliana GN=At1g53440 PE=2 SV=2	jcu:105650164/2e-19/probable LRR receptor-like serine/threonine-protein kinase At1g53430; K04733 interleukin-1 receptor-associated kinase 4 [EC:2.7.11.1]	NA	PF11721/2.7E-35/Di-glucose binding within endoplasmic reticulum	NA
Unigene6431_All	448	0.125	0.535	2.09761	0.44347	*	gi|297741494|emb|CBI32626.3|/1.47611e-62/unnamed protein product [Vitis vinifera]	gi|470133987|ref|XM_004302792.1|/2e-56/PREDICTED: Fragaria vesca subsp. vesca probable LRR receptor-like serine/threonine-protein kinase At1g67720-like (LOC101298621), mRNA	sp|C0LGI2|Y1677_ARATH/9e-29/Probable LRR receptor-like serine/threonine-protein kinase At1g67720 OS=Arabidopsis thaliana GN=At1g67720 PE=2 SV=1	atr:105421365/4e-26/receptor-like protein kinase At3g21340; K04733 interleukin-1 receptor-associated kinase 4 [EC:2.7.11.1]	SP1732_1/1e-05/---	PTHR24420/5.7E-75/--	biological_process:GO:0006468//protein phosphorylation;cellular_component:GO:0016021//integral component of membrane;molecular_function:GO:0004674//protein serine/threonine kinase activity;GO:0005524//ATP binding;
Unigene24242_All	459	0.01	0.255	4.67243	0.395727	*	gi|255552774|ref|XP_002517430.1|/1.91142e-54/BRASSINOSTEROID INSENSITIVE 1-associated receptor kinase 1 precursor, putative [Ricinus communis] &gt;gi|223543441|gb|EEF44972.1| BRASSINOSTEROID INSENSITIVE 1-associated receptor kinase 1 precursor, putative [Ricinus communis]	gi|357496268|ref|XM_003618375.1|/1e-10/Medicago truncatula LRR receptor-like serine/threonine-protein kinase FEI (MTR_6g009370) mRNA, complete cds	sp|O04567|Y1719_ARATH/2e-42/Probable inactive receptor kinase At1g27190 OS=Arabidopsis thaliana GN=At1g27190 PE=1 SV=1	gmx:100499629/2e-14/brassinosteroid receptor; K13415 protein brassinosteroid insensitive 1 [EC:2.7.10.1 2.7.11.1]	NA	PTHR24420/3.8E-43/--	biological_process:GO:0006468//protein phosphorylation;cellular_component:GO:0016021//integral component of membrane;molecular_function:GO:0005524//ATP binding;GO:0004672//protein kinase activity;
Unigene9249_All	490	0.32	0.7	1.12928	0.410947	*	gi|255583092|ref|XP_002532313.1|/2.2601e-33/protein binding protein, putative [Ricinus communis] &gt;gi|223527982|gb|EEF30065.1| protein binding protein, putative [Ricinus communis]	gi|225463571|ref|XM_002270136.1|/6e-07/PREDICTED: Vitis vinifera F-box/LRR-repeat protein 14-like (LOC100265253), mRNA	NA	NA	NA	NA	NA
CL2218.Contig2_All	512	0.105	0.225	1.09954	0.282829	*	gi|255571507|ref|XP_002526701.1|/1.82192e-63/F-box protein, atfbl3, putative [Ricinus communis] &gt;gi|223534001|gb|EEF35723.1| F-box protein, atfbl3, putative [Ricinus communis]	gi|225439575|ref|XM_002265179.1|/2e-16/PREDICTED: Vitis vinifera F-box/LRR-repeat protein 3-like (LOC100258428), mRNA	sp|Q8RWU5|FBL3_ARATH/8e-57/F-box/LRR-repeat protein 3 OS=Arabidopsis thaliana GN=FBL3 PE=2 SV=1	bvg:104898419/5e-70/uncharacterized LOC104898419; K10268 F-box and leucine-rich repeat protein 2/20	NA	SM00367/0.073/Leucine-rich repeat - CC (cysteine-containing) subfamily	NA
CL1510.Contig1_All	513	0.2	0.445	1.15381	0.352476	*	gi|298204712|emb|CBI25210.3|/3.12941e-39/unnamed protein product [Vitis vinifera]	gi|359484713|ref|XM_002264005.2|/2e-07/PREDICTED: Vitis vinifera probable LRR receptor-like serine/threonine-protein kinase At4g36180-like (LOC100248825), mRNA	sp|Q9SHI3|RLP2_ARATH/5e-20/Receptor-like protein 2 OS=Arabidopsis thaliana GN=RLP2 PE=2 SV=1	pxb:103948289/8e-22/tyrosine-sulfated glycopeptide receptor 1-like; K19613 leucine-rich repeat protein SHOC2	NA	PTHR24420:SF648/9.6E-39/--	NA
Unigene10245_All	556	0.445	0.59	0.40691	0.275803	*	gi|698545620|ref|XP_009767450.1|/2.69509e-27/PREDICTED: auxin-responsive protein IAA29-like [Nicotiana sylvestris]	gi|359476139|ref|XM_002282675.2|/3e-09/PREDICTED: Vitis vinifera probable LRR receptor-like serine/threonine-protein kinase At1g56130-like (LOC100249164), mRNA	sp|P33077|IAA4_ARATH/3e-18/Auxin-responsive protein IAA4 OS=Arabidopsis thaliana GN=IAA4 PE=1 SV=2	bvg:104901993/5e-36/auxin-responsive protein IAA29; K14484 auxin-responsive protein IAA	NA	PTHR31734:SF6/1.2E-33/--	NA
Unigene13320_All	557	0.01	0.785	6.29462	0.740477	*	gi|460407232|ref|XP_004249058.1|/5.1871e-71/PREDICTED: F-box/LRR-repeat protein 3 [Solanum lycopersicum]	gi|225434418|ref|XM_002277470.1|/4e-08/PREDICTED: Vitis vinifera F-box/LRR-repeat protein 3-like (LOC100246775), mRNA	sp|Q8RWU5|FBL3_ARATH/9e-57/F-box/LRR-repeat protein 3 OS=Arabidopsis thaliana GN=FBL3 PE=2 SV=1	bvg:104900260/2e-74/F-box/LRR-repeat protein 3-like; K10268 F-box and leucine-rich repeat protein 2/20	NA	PF13516/0.0037/Leucine Rich repeat	NA
Unigene19760_All	638	0.31	0.67	1.11189	0.403615	*	gi|661897251|emb|CDO98963.1|/1.68204e-80/unnamed protein product [Coffea canephora]	gi|359477462|ref|XM_002279051.2|/4e-24/PREDICTED: Vitis vinifera F-box/LRR-repeat protein 4-like (LOC100254543), mRNA	sp|Q9C5D2|FBL4_ARATH/3e-67/F-box/LRR-repeat protein 4 OS=Arabidopsis thaliana GN=FBL4 PE=2 SV=1	tcc:TCM_021071/7e-78/F-box/RNI-like superfamily protein isoform 1; K10268 F-box and leucine-rich repeat protein 2/20	NA	SM00367/280.0/Leucine-rich repeat - CC (cysteine-containing) subfamily	NA
CL471.Contig2_All	644	0.08	1.23	3.94251	0.638611	*	gi|633020245|gb|AHZ44755.1|/2.84286e-75/LRR.XII-like protein, partial [Platanus x acerifolia]	gi|359486509|ref|XM_002271281.2|/2e-19/PREDICTED: Vitis vinifera probable LRR receptor-like serine/threonine-protein kinase At3g47570-like (LOC100241667), partial mRNA	sp|C0LGP4|Y3475_ARATH/7e-63/Probable LRR receptor-like serine/threonine-protein kinase At3g47570 OS=Arabidopsis thaliana GN=At3g47570 PE=2 SV=1	cit:102621016/1e-74/probable LRR receptor-like serine/threonine-protein kinase At3g47570-like; K04730 interleukin-1 receptor-associated kinase 1 [EC:2.7.11.1]	all0886_1/5e-10/---	PS00108/-/Serine/Threonine protein kinases active-site signature.	biological_process:GO:0006468//protein phosphorylation;cellular_component:GO:0016021//integral component of membrane;molecular_function:GO:0004674//protein serine/threonine kinase activity;GO:0005524//ATP binding;
Unigene2081_All	651	0.08	0.645	3.01123	0.508302	*	gi|225437221|ref|XP_002275262.1|/7.05975e-45/PREDICTED: F-box/LRR-repeat protein 17 [Vitis vinifera] &gt;gi|297735494|emb|CBI17934.3| unnamed protein product [Vitis vinifera]	gi|225437220|ref|XM_002275226.1|/9e-19/PREDICTED: Vitis vinifera F-box/LRR-repeat protein 17-like (LOC100254550), mRNA	sp|Q8W104|FBL17_ARATH/1e-30/F-box/LRR-repeat protein 17 OS=Arabidopsis thaliana GN=FBL17 PE=1 SV=1	NA	NA	PTHR23125/1.4E-26/--	biological_process:GO:0009555//pollen development;GO:0055047//generative cell mitosis;GO:0031146//SCF-dependent proteasomal ubiquitin-dependent protein catabolic process;GO:0009793//embryo development ending in seed dormancy;cellular_component:GO:0001673//male germ cell nucleus;GO:0019005//SCF ubiquitin ligase complex;
Unigene8034_All	710	0.07	0.945	3.75489	0.593869	*	gi|302142859|emb|CBI20154.3|/1.05396e-71/unnamed protein product [Vitis vinifera]	gi|502089722|ref|XM_004488942.1|/1e-08/PREDICTED: Cicer arietinum probable LRR receptor-like serine/threonine-protein kinase At1g53430-like (LOC101514311), mRNA	sp|C0LGG8|Y5343_ARATH/4e-59/Probable LRR receptor-like serine/threonine-protein kinase At1g53430 OS=Arabidopsis thaliana GN=At1g53430 PE=1 SV=1	vvi:100253808/3e-22/LRR receptor-like serine/threonine-protein kinase FLS2; K13420 LRR receptor-like serine/threonine-protein kinase FLS2 [EC:2.7.11.1]	alr0124_1/4e-13/---	PF13855/4.2E-8/Leucine rich repeat	NA
Unigene8469_All	1013	0.135	1.105	3.03302	0.602656	*	gi|147776552|emb|CAN65127.1|/3.50477e-97/hypothetical protein VITISV_005830 [Vitis vinifera]	gi|225434503|ref|XM_002275617.1|/1e-06/PREDICTED: Vitis vinifera LRR repeats and ubiquitin-like domain-containing protein At2g30105 (LOC100255265), mRNA	sp|Q7XDQ7|PIRL8_ORYSJ/1e-84/Plant intracellular Ras-group-related LRR protein 8 OS=Oryza sativa subsp. japonica GN=IRL8 PE=2 SV=1	bvg:104883663/5e-17/LRR receptor-like serine/threonine-protein kinase FLS2; K13420 LRR receptor-like serine/threonine-protein kinase FLS2 [EC:2.7.11.1]	alr0124_1/5e-21/---	PF13855/4.8E-11/Leucine rich repeat	NA
Unigene362_All	1045	0.29	1.025	1.8215	0.534033	*	gi|566153658|ref|XP_006370084.1|/2.31016e-124/hypothetical protein POPTR_0001s39390g [Populus trichocarpa] &gt;gi|550349263|gb|ERP66653.1| hypothetical protein POPTR_0001s39390g [Populus trichocarpa]	gi|225461769|ref|XM_002283485.1|/1e-71/PREDICTED: Vitis vinifera probable LRR receptor-like serine/threonine-protein kinase At1g53430-like (LOC100243601), mRNA	sp|C0LGG9|Y5344_ARATH/7e-117/Probable LRR receptor-like serine/threonine-protein kinase At1g53440 OS=Arabidopsis thaliana GN=At1g53440 PE=2 SV=2	bvg:104891368/2e-106/probable LRR receptor-like serine/threonine-protein kinase At1g53440; K04733 interleukin-1 receptor-associated kinase 4 [EC:2.7.11.1]	YAR019c/4e-13/---	PTHR24420/8.2E-164/--	biological_process:GO:0006468//protein phosphorylation;cellular_component:GO:0016021//integral component of membrane;GO:0005886//plasma membrane;molecular_function:GO:0004674//protein serine/threonine kinase activity;GO:0005524//ATP binding;
Unigene8435_All	1058	0.33	0.73	1.14543	0.417936	*	gi|694316655|ref|XP_009334873.1|/5.54089e-141/PREDICTED: receptor protein kinase CLAVATA1 [Pyrus x bretschneideri]	gi|290882855|dbj|AB500702.1|/1e-62/Silene latifolia SlCLV1 gene for CLV1-like LRR receptor kinase, complete cds	sp|Q9SYQ8|CLV1_ARATH/2e-134/Receptor protein kinase CLAVATA1 OS=Arabidopsis thaliana GN=CLV1 PE=1 SV=3	vvi:100260741/2e-140/receptor protein kinase CLAVATA1; K00924	MYPU_6850/3e-19/---	PS50011/37.361/Protein kinase domain profile.	NA
Unigene11383_All	1064	0.125	0.91	2.86394	0.565155	*	gi|643733123|gb|KDP40070.1|/1.79857e-139/hypothetical protein JCGZ_02068 [Jatropha curcas]	gi|359477462|ref|XM_002279051.2|/2e-30/PREDICTED: Vitis vinifera F-box/LRR-repeat protein 4-like (LOC100254543), mRNA	sp|Q9C5D2|FBL4_ARATH/1e-127/F-box/LRR-repeat protein 4 OS=Arabidopsis thaliana GN=FBL4 PE=2 SV=1	tcc:TCM_021071/5e-139/F-box/RNI-like superfamily protein isoform 1; K10268 F-box and leucine-rich repeat protein 2/20	NA	PTHR23125:SF102/1.4E-121/--	NA
Unigene4714_All	1115	0.115	1.08	3.23133	0.604093	*	gi|641829975|gb|KDO49077.1|/1.60025e-77/hypothetical protein CISIN_1g002462mg [Citrus sinensis]	gi|359475327|ref|XM_003631609.1|/9e-08/PREDICTED: Vitis vinifera probable LRR receptor-like serine/threonine-protein kinase At2g16250-like (LOC100853635), mRNA	sp|C0LGK4|Y2165_ARATH/2e-58/Probable LRR receptor-like serine/threonine-protein kinase At2g16250 OS=Arabidopsis thaliana GN=At2g16250 PE=2 SV=1	egu:105055226/8e-09/serine/threonine-protein kinase CDL1-like; K04733 interleukin-1 receptor-associated kinase 4 [EC:2.7.11.1]	NA	PTHR24420/1.0E-66/--	biological_process:GO:0006468//protein phosphorylation;cellular_component:GO:0016021//integral component of membrane;molecular_function:GO:0005524//ATP binding;GO:0004672//protein kinase activity;
CL28.Contig1_All	1120	0.035	0.5	3.8365	0.476784	*	gi|702276486|ref|XP_010044511.1|/1.14363e-99/PREDICTED: probable LRR receptor-like serine/threonine-protein kinase At1g67720 isoform X1 [Eucalyptus grandis]	gi|225425927|ref|XM_002267632.1|/2e-30/PREDICTED: Vitis vinifera probable LRR receptor-like serine/threonine-protein kinase At1g67720-like (LOC100240962), mRNA	sp|C0LGI2|Y1677_ARATH/3e-93/Probable LRR receptor-like serine/threonine-protein kinase At1g67720 OS=Arabidopsis thaliana GN=At1g67720 PE=2 SV=1	mus:103975371/2e-45/receptor-like protein kinase At3g21340; K04733 interleukin-1 receptor-associated kinase 4 [EC:2.7.11.1]	Cgl0042/2e-09/---	PTHR24420:SF544/6.2E-48/--	NA
CL1240.Contig2_All	1174	0.1	0.675	2.75489	0.50938	*	gi|720088828|ref|XP_010244582.1|/9.3191e-148/PREDICTED: probable LRR receptor-like serine/threonine-protein kinase At1g06840 isoform X3 [Nelumbo nucifera]	gi|359481034|ref|XM_002266170.2|/4e-07/PREDICTED: Vitis vinifera probable LRR receptor-like serine/threonine-protein kinase At1g06840-like (LOC100243382), mRNA	sp|C0LGD7|Y1684_ARATH/4e-125/Probable LRR receptor-like serine/threonine-protein kinase At1g06840 OS=Arabidopsis thaliana GN=At1g06840 PE=2 SV=2	fve:101309130/2e-44/LRR receptor-like serine/threonine-protein kinase FLS2; K13420 LRR receptor-like serine/threonine-protein kinase FLS2 [EC:2.7.11.1]	alr0124_1/2e-19/---	SM00369/230.0/Leucine-rich repeats, typical (most populated) subfamily	biological_process:GO:0018108//peptidyl-tyrosine phosphorylation;cellular_component:GO:0016021//integral component of membrane;molecular_function:GO:0004713//protein tyrosine kinase activity;GO:0004674//protein serine/threonine kinase activity;GO:0005524//ATP binding;
CL6.Contig1_All	1273	0.085	1.22	3.84327	0.635593	*	gi|590610839|ref|XP_007021933.1|/0/Leucine-rich repeat transmembrane protein kinase isoform 1 [Theobroma cacao] &gt;gi|508721561|gb|EOY13458.1| Leucine-rich repeat transmembrane protein kinase isoform 1 [Theobroma cacao]	gi|225461769|ref|XM_002283485.1|/1e-127/PREDICTED: Vitis vinifera probable LRR receptor-like serine/threonine-protein kinase At1g53430-like (LOC100243601), mRNA	sp|C0LGG8|Y5343_ARATH/8e-180/Probable LRR receptor-like serine/threonine-protein kinase At1g53430 OS=Arabidopsis thaliana GN=At1g53430 PE=1 SV=1	bvg:104891368/2e-145/probable LRR receptor-like serine/threonine-protein kinase At1g53440; K04733 interleukin-1 receptor-associated kinase 4 [EC:2.7.11.1]	YAR019c/1e-19/---	PTHR24420/2.2E-230/--	biological_process:GO:0006468//protein phosphorylation;cellular_component:GO:0016021//integral component of membrane;molecular_function:GO:0005524//ATP binding;GO:0004672//protein kinase activity;
CL6.Contig2_All	1344	0.11	0.855	2.95842	0.556045	*	gi|643714618|gb|KDP27082.1|/0/hypothetical protein JCGZ_20306 [Jatropha curcas]	gi|225461769|ref|XM_002283485.1|/1e-108/PREDICTED: Vitis vinifera probable LRR receptor-like serine/threonine-protein kinase At1g53430-like (LOC100243601), mRNA	sp|C0LGG8|Y5343_ARATH/6e-168/Probable LRR receptor-like serine/threonine-protein kinase At1g53430 OS=Arabidopsis thaliana GN=At1g53430 PE=1 SV=1	bvg:104891368/4e-145/probable LRR receptor-like serine/threonine-protein kinase At1g53440; K04733 interleukin-1 receptor-associated kinase 4 [EC:2.7.11.1]	YAR019c/7e-22/---	SM00220/2.2E-38/Serine/Threonine protein kinases, catalytic domain	biological_process:GO:0006468//protein phosphorylation;cellular_component:GO:0016021//integral component of membrane;molecular_function:GO:0005524//ATP binding;GO:0004672//protein kinase activity;
Unigene308_All	1368	0.215	1.03	2.26024	0.565263	*	gi|697109308|ref|XP_009608510.1|/3.55444e-157/PREDICTED: probable LRR receptor-like serine/threonine-protein kinase At1g56140 [Nicotiana tomentosiformis]	gi|359485951|ref|XM_002267093.2|/4e-78/PREDICTED: Vitis vinifera probable LRR receptor-like serine/threonine-protein kinase At1g56130 (LOC100262365), mRNA	sp|C0LGH2|Y1561_ARATH/3e-141/Probable LRR receptor-like serine/threonine-protein kinase At1g56130 OS=Arabidopsis thaliana GN=At1g56130 PE=2 SV=2	mdm:103435244/2e-148/probable LRR receptor-like serine/threonine-protein kinase At1g56140; K04733 interleukin-1 receptor-associated kinase 4 [EC:2.7.11.1]	CAC1728_1/1e-18/---	PS00108/-/Serine/Threonine protein kinases active-site signature.	NA
Unigene7537_All	1389	0.215	1.835	3.09337	0.6649	*	gi|641834440|gb|KDO53434.1|/1.47798e-150/hypothetical protein CISIN_1g016347mg [Citrus sinensis]	gi|359494471|ref|XM_002268701.2|/9e-27/PREDICTED: Vitis vinifera probable LRR receptor-like serine/threonine-protein kinase At1g53430 (LOC100259465), mRNA	sp|C0LGH3|Y5614_ARATH/2e-92/Probable LRR receptor-like serine/threonine-protein kinase At1g56140 OS=Arabidopsis thaliana GN=At1g56140 PE=2 SV=2	obr:102720101/1e-111/probable LRR receptor-like serine/threonine-protein kinase At1g07650-like; K04733 interleukin-1 receptor-associated kinase 4 [EC:2.7.11.1]	BH2504_1/1e-20/---	PS50011/36.725/Protein kinase domain profile.	biological_process:GO:0006468//protein phosphorylation;molecular_function:GO:0004674//protein serine/threonine kinase activity;GO:0005524//ATP binding;
CL1165.Contig5_All	1417	1.085	2.41	1.15134	0.534536	*	gi|356512695|ref|XP_003525052.1|/0/PREDICTED: probable LRR receptor-like serine/threonine-protein kinase At5g10290-like isoform X1 [Glycine max] &gt;gi|571456045|ref|XP_006580268.1| PREDICTED: probable LRR receptor-like serine/threonine-protein kinase At5g10290-like isoform X2 [Glycine max] &gt;gi|571456047|ref|XP_006580269.1| PREDICTED: probable LRR receptor-like serine/threonine-protein kinase …	gi|359497172|ref|XM_002268877.2|/1e-161/PREDICTED: Vitis vinifera probable LRR receptor-like serine/threonine-protein kinase At5g10290-like (LOC100267381), mRNA	sp|C0LGT1|Y5129_ARATH/0.0/Probable LRR receptor-like serine/threonine-protein kinase At5g10290 OS=Arabidopsis thaliana GN=At5g10290 PE=2 SV=1	bdi:100843313/3e-140/somatic embryogenesis receptor kinase 1-like; K13418 somatic embryogenesis receptor kinase 1 [EC:2.7.10.1 2.7.11.1]	YAR019c/3e-15/---	PF00069/7.3E-44/Protein kinase domain	biological_process:GO:0006468//protein phosphorylation;cellular_component:GO:0016021//integral component of membrane;molecular_function:GO:0004674//protein serine/threonine kinase activity;GO:0005524//ATP binding;
Unigene341_All	1433	0.445	1.275	1.51862	0.528121	*	gi|629117127|gb|KCW81802.1|/3.93949e-146/hypothetical protein EUGRSUZ_C03158 [Eucalyptus grandis]	gi|359475973|ref|XM_002279947.2|/1e-28/PREDICTED: Vitis vinifera F-box/LRR-repeat protein 15-like (LOC100262977), mRNA	sp|Q9SMY8|FBL15_ARATH/7e-127/F-box/LRR-repeat protein 15 OS=Arabidopsis thaliana GN=FBL15 PE=2 SV=2	ccp:CHC_T00009575001/2e-14/F-box and leucine rich repeat containing protein; K10273 F-box and leucine-rich repeat protein 7	NA	SM00367/51.0/Leucine-rich repeat - CC (cysteine-containing) subfamily	NA
Unigene8930_All	1465	0.255	2.405	3.23747	0.688097	*	gi|568848415|ref|XP_006478006.1|/4.05641e-154/PREDICTED: probable LRR receptor-like serine/threonine-protein kinase At1g56130-like [Citrus sinensis]	gi|502177159|ref|XM_004515964.1|/7e-40/PREDICTED: Cicer arietinum probable LRR receptor-like serine/threonine-protein kinase At1g56130-like (LOC101509510), transcript variant X4, mRNA	sp|C0LGH3|Y5614_ARATH/2e-90/Probable LRR receptor-like serine/threonine-protein kinase At1g56140 OS=Arabidopsis thaliana GN=At1g56140 PE=2 SV=2	obr:102720101/1e-115/probable LRR receptor-like serine/threonine-protein kinase At1g07650-like; K04733 interleukin-1 receptor-associated kinase 4 [EC:2.7.11.1]	BH2504_1/1e-19/---	SM00220/2.2E-33/Serine/Threonine protein kinases, catalytic domain	biological_process:GO:0046777//protein autophosphorylation;molecular_function:GO:0004674//protein serine/threonine kinase activity;GO:0005524//ATP binding;
Unigene8268_All	1469	0.74	0.76	0.0384741	0.207576	*	gi|645261588|ref|XP_008236364.1|/2.74126e-134/PREDICTED: probable LRR receptor-like serine/threonine-protein kinase At4g36180 [Prunus mume]	gi|449533823|ref|XM_004173823.1|/2e-06/PREDICTED: Cucumis sativus probable LRR receptor-like serine/threonine-protein kinase At4g36180-like (LOC101221363), mRNA	sp|Q9SCT4|IMK2_ARATH/2e-36/Probably inactive leucine-rich repeat receptor-like protein kinase IMK2 OS=Arabidopsis thaliana GN=IMK2 PE=1 SV=1	tcc:TCM_029529/3e-42/Leucine-rich receptor-like protein kinase family protein; K13420 LRR receptor-like serine/threonine-protein kinase FLS2 [EC:2.7.11.1]	MA2301_1/7e-12/---	PF08263/2.8E-5/Leucine rich repeat N-terminal domain	NA
Unigene1614_All	1519	0.22	1.205	2.45346	0.59766	*	gi|596147917|ref|XP_007222700.1|/0/hypothetical protein PRUPE_ppa006391mg [Prunus persica] &gt;gi|462419636|gb|EMJ23899.1| hypothetical protein PRUPE_ppa006391mg [Prunus persica]	gi|470123406|ref|XM_004297670.1|/2e-24/PREDICTED: Fragaria vesca subsp. vesca F-box/LRR-repeat protein 2-like (LOC101309342), mRNA	sp|Q9C5D2|FBL4_ARATH/1e-46/F-box/LRR-repeat protein 4 OS=Arabidopsis thaliana GN=FBL4 PE=2 SV=1	bvg:104902543/0.0/F-box/LRR-repeat protein 20; K10268 F-box and leucine-rich repeat protein 2/20	NA	SM00367/350.0/Leucine-rich repeat - CC (cysteine-containing) subfamily	NA
Unigene3068_All	1660	0.125	0.98	2.97085	0.582243	*	gi|703073994|ref|XP_010089700.1|/1.58462e-157/putative LRR receptor-like serine/threonine-protein kinase [Morus notabilis] &gt;gi|587847908|gb|EXB38223.1| putative LRR receptor-like serine/threonine-protein kinase [Morus notabilis]	gi|225443781|ref|XM_002266021.1|/5e-35/PREDICTED: Vitis vinifera probable LRR receptor-like serine/threonine-protein kinase At5g45840-like (LOC100251542), mRNA	sp|C0LGU7|Y5458_ARATH/5e-139/Probable LRR receptor-like serine/threonine-protein kinase At5g45840 OS=Arabidopsis thaliana GN=At5g45840 PE=2 SV=1	egr:104431689/3e-87/probable inactive receptor-like protein kinase At3g56050; K04733 interleukin-1 receptor-associated kinase 4 [EC:2.7.11.1]	NA	PF07714/3.0E-17/Protein tyrosine kinase	biological_process:GO:0016310//phosphorylation;molecular_function:GO:0016301//kinase activity;
CL971.Contig1_All	1708	0.045	0.705	3.96963	0.545012	*	gi|643738907|gb|KDP44721.1|/1.64649e-133/hypothetical protein JCGZ_01221 [Jatropha curcas]	gi|470144050|ref|XM_004307632.1|/3e-33/PREDICTED: Fragaria vesca subsp. vesca probable LRR receptor-like serine/threonine-protein kinase At5g45840-like (LOC101312676), mRNA	sp|Q9SIZ4|Y2027_ARATH/7e-113/Inactive receptor-like serine/threonine-protein kinase At2g40270 OS=Arabidopsis thaliana GN=At2g40270 PE=2 SV=2	egr:104431689/7e-110/probable inactive receptor-like protein kinase At3g56050; K04733 interleukin-1 receptor-associated kinase 4 [EC:2.7.11.1]	lin1934_1/1e-11/---	PTHR24420/7.2E-158/--	NA
Unigene9555_All	1769	0.865	1.555	0.846143	0.423794	*	gi|641845289|gb|KDO64177.1|/0/hypothetical protein CISIN_1g002158mg [Citrus sinensis]	gi|359481034|ref|XM_002266170.2|/3e-24/PREDICTED: Vitis vinifera probable LRR receptor-like serine/threonine-protein kinase At1g06840-like (LOC100243382), mRNA	sp|C0LGD7|Y1684_ARATH/2e-176/Probable LRR receptor-like serine/threonine-protein kinase At1g06840 OS=Arabidopsis thaliana GN=At1g06840 PE=2 SV=2	mdm:103430557/1e-95/probable LRR receptor-like serine/threonine-protein kinase At1g06840; K04730 interleukin-1 receptor-associated kinase 1 [EC:2.7.11.1]	YAR019c/3e-19/---	PS00107/-/Protein kinases ATP-binding region signature.	biological_process:GO:0006468//protein phosphorylation;cellular_component:GO:0016021//integral component of membrane;molecular_function:GO:0004674//protein serine/threonine kinase activity;GO:0005524//ATP binding;
CL971.Contig2_All	1828	0.48	0.495	0.0443941	0.207576	*	gi|643738907|gb|KDP44721.1|/1.79859e-133/hypothetical protein JCGZ_01221 [Jatropha curcas]	gi|470144050|ref|XM_004307632.1|/3e-33/PREDICTED: Fragaria vesca subsp. vesca probable LRR receptor-like serine/threonine-protein kinase At5g45840-like (LOC101312676), mRNA	sp|Q9SIZ4|Y2027_ARATH/7e-113/Inactive receptor-like serine/threonine-protein kinase At2g40270 OS=Arabidopsis thaliana GN=At2g40270 PE=2 SV=2	egr:104431689/7e-110/probable inactive receptor-like protein kinase At3g56050; K04733 interleukin-1 receptor-associated kinase 4 [EC:2.7.11.1]	lin1934_1/2e-11/---	PTHR24420/7.2E-158/--	NA
CL1165.Contig1_All	1848	1.205	4.04	1.74532	0.640265	*	gi|356512695|ref|XP_003525052.1|/0/PREDICTED: probable LRR receptor-like serine/threonine-protein kinase At5g10290-like isoform X1 [Glycine max] &gt;gi|571456045|ref|XP_006580268.1| PREDICTED: probable LRR receptor-like serine/threonine-protein kinase At5g10290-like isoform X2 [Glycine max] &gt;gi|571456047|ref|XP_006580269.1| PREDICTED: probable LRR receptor-like serine/threonine-protein kinase …	gi|359497172|ref|XM_002268877.2|/1e-108/PREDICTED: Vitis vinifera probable LRR receptor-like serine/threonine-protein kinase At5g10290-like (LOC100267381), mRNA	sp|C0LGT1|Y5129_ARATH/0.0/Probable LRR receptor-like serine/threonine-protein kinase At5g10290 OS=Arabidopsis thaliana GN=At5g10290 PE=2 SV=1	sita:101770461/1e-161/somatic embryogenesis receptor kinase 2-like; K13418 somatic embryogenesis receptor kinase 1 [EC:2.7.10.1 2.7.11.1]	YAR019c/2e-16/---	PF13855/2.9E-10/Leucine rich repeat	biological_process:GO:0006468//protein phosphorylation;cellular_component:GO:0016021//integral component of membrane;molecular_function:GO:0004674//protein serine/threonine kinase activity;GO:0005524//ATP binding;
Unigene8299_All	1873	0.545	1.595	1.54923	0.555685	*	gi|645227541|ref|XP_008220569.1|/0/PREDICTED: F-box/LRR-repeat protein 15 [Prunus mume]	gi|359475973|ref|XM_002279947.2|/3e-15/PREDICTED: Vitis vinifera F-box/LRR-repeat protein 15-like (LOC100262977), mRNA	sp|Q9SMY8|FBL15_ARATH/0.0/F-box/LRR-repeat protein 15 OS=Arabidopsis thaliana GN=FBL15 PE=2 SV=2	zma:100384416/5e-98/uncharacterized LOC100384416; K10268 F-box and leucine-rich repeat protein 2/20	NA	SM00367/7.6/Leucine-rich repeat - CC (cysteine-containing) subfamily	NA
CL1165.Contig6_All	1953	0.12	0.12	0	0.188834	*	gi|356512695|ref|XP_003525052.1|/0/PREDICTED: probable LRR receptor-like serine/threonine-protein kinase At5g10290-like isoform X1 [Glycine max] &gt;gi|571456045|ref|XP_006580268.1| PREDICTED: probable LRR receptor-like serine/threonine-protein kinase At5g10290-like isoform X2 [Glycine max] &gt;gi|571456047|ref|XP_006580269.1| PREDICTED: probable LRR receptor-like serine/threonine-protein kinase …	gi|359497172|ref|XM_002268877.2|/1e-127/PREDICTED: Vitis vinifera probable LRR receptor-like serine/threonine-protein kinase At5g10290-like (LOC100267381), mRNA	sp|C0LGT1|Y5129_ARATH/0.0/Probable LRR receptor-like serine/threonine-protein kinase At5g10290 OS=Arabidopsis thaliana GN=At5g10290 PE=2 SV=1	bdi:100837196/2e-160/somatic embryogenesis receptor kinase 1-like; K13418 somatic embryogenesis receptor kinase 1 [EC:2.7.10.1 2.7.11.1]	YAR019c/4e-15/---	PS50011/34.563/Protein kinase domain profile.	biological_process:GO:0006468//protein phosphorylation;cellular_component:GO:0016021//integral component of membrane;molecular_function:GO:0004674//protein serine/threonine kinase activity;GO:0005524//ATP binding;
CL1168.Contig3_All	2022	0.345	1.34	1.95756	0.579117	*	gi|225432596|ref|XP_002281432.1|/3.53405e-178/PREDICTED: probable LRR receptor-like serine/threonine-protein kinase At1g67720 [Vitis vinifera] &gt;gi|297737017|emb|CBI26218.3| unnamed protein product [Vitis vinifera]	gi|225432595|ref|XM_002281396.1|/6e-07/PREDICTED: Vitis vinifera probable LRR receptor-like serine/threonine-protein kinase At1g67720 (LOC100244275), mRNA	sp|C0LGI2|Y1677_ARATH/3e-42/Probable LRR receptor-like serine/threonine-protein kinase At1g67720 OS=Arabidopsis thaliana GN=At1g67720 PE=2 SV=1	ath:AT2G19190/4e-35/FRK1; FLG22-induced receptor-like kinase 1; K16224 senescence-induced receptor-like serine/threonine-protein kinase	NA	PF08263/3.7E-5/Leucine rich repeat N-terminal domain	NA
CL1599.Contig2_All	2057	0.805	1.815	1.17291	0.520017	*	gi|590683955|ref|XP_007041721.1|/0/F-box/RNI-like superfamily protein isoform 1 [Theobroma cacao] &gt;gi|508705656|gb|EOX97552.1| F-box/RNI-like superfamily protein isoform 1 [Theobroma cacao]	gi|359474823|ref|XM_003631489.1|/9e-37/PREDICTED: Vitis vinifera F-box/LRR-repeat protein 10-like (LOC100853822), mRNA	sp|Q9SDA8|FBL10_ARATH/0.0/F-box/LRR-repeat protein 10 OS=Arabidopsis thaliana GN=FBL10 PE=2 SV=1	cam:101509110/5e-20/F-box/LRR-repeat protein 4; K10268 F-box and leucine-rich repeat protein 2/20	NA	PTHR23125/7.2E-164/--	NA
CL1599.Contig1_All	2093	0.26	0.635	1.28824	0.414379	*	gi|590683955|ref|XP_007041721.1|/0/F-box/RNI-like superfamily protein isoform 1 [Theobroma cacao] &gt;gi|508705656|gb|EOX97552.1| F-box/RNI-like superfamily protein isoform 1 [Theobroma cacao]	gi|359474823|ref|XM_003631489.1|/9e-37/PREDICTED: Vitis vinifera F-box/LRR-repeat protein 10-like (LOC100853822), mRNA	sp|Q9SDA8|FBL10_ARATH/0.0/F-box/LRR-repeat protein 10 OS=Arabidopsis thaliana GN=FBL10 PE=2 SV=1	cam:101509110/5e-20/F-box/LRR-repeat protein 4; K10268 F-box and leucine-rich repeat protein 2/20	NA	PTHR23125:SF253/7.2E-164/--	NA
CL2176.Contig1_All	2118	0.73	0.54	-0.434937	0.292029	*	gi|225463572|ref|XP_002270172.1|/0/PREDICTED: F-box/LRR-repeat protein 14 [Vitis vinifera] &gt;gi|297743556|emb|CBI36423.3| unnamed protein product [Vitis vinifera]	gi|225463571|ref|XM_002270136.1|/1e-26/PREDICTED: Vitis vinifera F-box/LRR-repeat protein 14-like (LOC100265253), mRNA	sp|Q8RWU5|FBL3_ARATH/3e-18/F-box/LRR-repeat protein 3 OS=Arabidopsis thaliana GN=FBL3 PE=2 SV=1	csl:COCSUDRAFT_45337/1e-42/L domain-like protein; K10280 F-box and leucine-rich repeat protein 14	CAC3274_2/2e-23/---	PTHR23125:SF246/8.6E-185/--	NA
CL1165.Contig2_All	2390	0.23	1.735	2.91523	0.655772	*	gi|356512695|ref|XP_003525052.1|/0/PREDICTED: probable LRR receptor-like serine/threonine-protein kinase At5g10290-like isoform X1 [Glycine max] &gt;gi|571456045|ref|XP_006580268.1| PREDICTED: probable LRR receptor-like serine/threonine-protein kinase At5g10290-like isoform X2 [Glycine max] &gt;gi|571456047|ref|XP_006580269.1| PREDICTED: probable LRR receptor-like serine/threonine-protein kinase …	gi|359497172|ref|XM_002268877.2|/1e-110/PREDICTED: Vitis vinifera probable LRR receptor-like serine/threonine-protein kinase At5g10290-like (LOC100267381), mRNA	sp|C0LGT1|Y5129_ARATH/2e-171/Probable LRR receptor-like serine/threonine-protein kinase At5g10290 OS=Arabidopsis thaliana GN=At5g10290 PE=2 SV=1	sita:101770461/2e-133/somatic embryogenesis receptor kinase 2-like; K13418 somatic embryogenesis receptor kinase 1 [EC:2.7.10.1 2.7.11.1]	YAR019c/2e-16/---	PTHR24420/4.7E-254/--	biological_process:GO:0006468//protein phosphorylation;cellular_component:GO:0016021//integral component of membrane;molecular_function:GO:0004674//protein serine/threonine kinase activity;GO:0005524//ATP binding;
CL877.Contig1_All	2473	0.555	1.86	1.74474	0.599332	*	gi|470128962|ref|XP_004300401.1|/0/PREDICTED: LRR receptor-like serine/threonine-protein kinase FEI 1-like [Fragaria vesca subsp. vesca]	gi|470128961|ref|XM_004300353.1|/1e-141/PREDICTED: Fragaria vesca subsp. vesca LRR receptor-like serine/threonine-protein kinase FEI 1-like (LOC101307593), mRNA	sp|C0LGL9|FEI2_ARATH/0.0/LRR receptor-like serine/threonine-protein kinase FEI 2 OS=Arabidopsis thaliana GN=FEI2 PE=1 SV=1	atr:18422347/9e-103/somatic embryogenesis receptor kinase 2; K13418 somatic embryogenesis receptor kinase 1 [EC:2.7.10.1 2.7.11.1]	BS_yloP_1/2e-20/---	PF00069/5.9E-46/Protein kinase domain	biological_process:GO:0030244//cellulose biosynthetic process;GO:0006468//protein phosphorylation;cellular_component:GO:0016021//integral component of membrane;molecular_function:GO:0005524//ATP binding;GO:0004674//protein serine/threonine kinase activity;
CL1165.Contig3_All	2675	0.33	1.15	1.8011	0.550582	*	gi|356512695|ref|XP_003525052.1|/0/PREDICTED: probable LRR receptor-like serine/threonine-protein kinase At5g10290-like isoform X1 [Glycine max] &gt;gi|571456045|ref|XP_006580268.1| PREDICTED: probable LRR receptor-like serine/threonine-protein kinase At5g10290-like isoform X2 [Glycine max] &gt;gi|571456047|ref|XP_006580269.1| PREDICTED: probable LRR receptor-like serine/threonine-protein kinase …	gi|502140163|ref|XM_004504030.1|/1e-103/PREDICTED: Cicer arietinum probable LRR receptor-like serine/threonine-protein kinase At5g10290-like (LOC101510399), transcript variant X5, mRNA	sp|C0LGT1|Y5129_ARATH/0.0/Probable LRR receptor-like serine/threonine-protein kinase At5g10290 OS=Arabidopsis thaliana GN=At5g10290 PE=2 SV=1	sita:101764372/4e-128/somatic embryogenesis receptor kinase 1-like; K13418 somatic embryogenesis receptor kinase 1 [EC:2.7.10.1 2.7.11.1]	YAR019c/8e-15/---	SM00220/1.6E-16/Serine/Threonine protein kinases, catalytic domain	biological_process:GO:0006468//protein phosphorylation;cellular_component:GO:0016021//integral component of membrane;molecular_function:GO:0004674//protein serine/threonine kinase activity;GO:0005524//ATP binding;
Unigene12595_All	2735	0.31	1.22	1.97654	0.569827	*	gi|21326117|gb|AAM47583.1|/0/putative protein kinase [Sorghum bicolor]	gi|359472819|ref|XM_003631151.1|/9e-81/PREDICTED: Vitis vinifera LRR receptor-like serine/threonine-protein kinase RPK2-like (LOC100854554), mRNA	sp|Q9S7I6|RPK2_ARATH/2e-168/LRR receptor-like serine/threonine-protein kinase RPK2 OS=Arabidopsis thaliana GN=RPK2 PE=2 SV=1	sly:101268564/1e-127/probable LRR receptor-like serine/threonine-protein kinase RPK1; K04730 interleukin-1 receptor-associated kinase 1 [EC:2.7.11.1]	lin1934_1/5e-20/---	PTHR24420:SF237/0.0/--	NA
Unigene6823_All	2894	0.705	2.255	1.67743	0.607849	*	gi|225434508|ref|XP_002278392.1|/0/PREDICTED: probable LRR receptor-like serine/threonine-protein kinase At5g45840-like [Vitis vinifera]	gi|225434507|ref|XM_002278356.1|/2e-75/PREDICTED: Vitis vinifera probable LRR receptor-like serine/threonine-protein kinase At5g45840-like (LOC100262036), mRNA	sp|C0LGQ4|MRH1_ARATH/2e-143/Probable LRR receptor-like serine/threonine-protein kinase MRH1 OS=Arabidopsis thaliana GN=MRH1 PE=2 SV=1	egr:104431689/1e-110/probable inactive receptor-like protein kinase At3g56050; K04733 interleukin-1 receptor-associated kinase 4 [EC:2.7.11.1]	slr0599/9e-09/---	PF08263/7.5E-12/Leucine rich repeat N-terminal domain	NA
CL1165.Contig4_All	3120	0.14	0.255	0.86507	0.278085	*	gi|356525465|ref|XP_003531345.1|/1.23217e-127/PREDICTED: probable LRR receptor-like serine/threonine-protein kinase At5g10290-like isoform X1 [Glycine max] &gt;gi|571471290|ref|XP_006585268.1| PREDICTED: probable LRR receptor-like serine/threonine-protein kinase At5g10290-like isoform X2 [Glycine max] &gt;gi|571471292|ref|XP_006585269.1| PREDICTED: probable LRR receptor-like serine/threonine-prot…	gi|359497172|ref|XM_002268877.2|/2e-78/PREDICTED: Vitis vinifera probable LRR receptor-like serine/threonine-protein kinase At5g10290-like (LOC100267381), mRNA	sp|C0LGT1|Y5129_ARATH/8e-123/Probable LRR receptor-like serine/threonine-protein kinase At5g10290 OS=Arabidopsis thaliana GN=At5g10290 PE=2 SV=1	egu:105048587/7e-100/somatic embryogenesis receptor kinase 2-like; K13418 somatic embryogenesis receptor kinase 1 [EC:2.7.10.1 2.7.11.1]	YAR019c/3e-16/---	PS00108/-/Serine/Threonine protein kinases active-site signature.	biological_process:GO:0006468//protein phosphorylation;cellular_component:GO:0016021//integral component of membrane;molecular_function:GO:0004674//protein serine/threonine kinase activity;GO:0005524//ATP binding;
CL9.Contig5_All	3183	1.18	4.88	2.04809	0.671854	*	gi|658037017|ref|XP_008354068.1|/0/PREDICTED: uncharacterized protein LOC103417687 [Malus domestica]	gi|342365806|gb|HQ637177.1|/1e-06/Arachis hypogaea clone AHF-303L13 NBS-LRR gene cluster, complete sequence	sp|P13983|EXTN_TOBAC/3e-10/Extensin OS=Nicotiana tabacum GN=HRGPNT3 PE=2 SV=1	mtr:MTR_1g080600/2e-62/Myosin XI; K10357 myosin V	SMb21477/5e-06/---	PTHR23227:SF42/4.2E-90/--	NA
Unigene28_All	3386	0.875	3.82	2.12622	0.669428	*	gi|645237523|ref|XP_008225246.1|/0/PREDICTED: probable LRR receptor-like serine/threonine-protein kinase RFK1 isoform X1 [Prunus mume]	gi|359483539|ref|XM_002264842.2|/4e-43/PREDICTED: Vitis vinifera probable LRR receptor-like serine/threonine-protein kinase RFK1-like (LOC100246406), mRNA	sp|Q9FXF2|RKF1_ARATH/0.0/Probable LRR receptor-like serine/threonine-protein kinase RFK1 OS=Arabidopsis thaliana GN=RKF1 PE=1 SV=1	fve:101295698/3e-157/probable LRR receptor-like serine/threonine-protein kinase At1g07650; K04733 interleukin-1 receptor-associated kinase 4 [EC:2.7.11.1]	Cgl2127_1/1e-18/---	PS50011/38.096/Protein kinase domain profile.	cellular_component:GO:0016020//membrane;
CL28.Contig2_All	3487	0.65	2.885	2.15006	0.65924	*	gi|225425928|ref|XP_002267668.1|/0/PREDICTED: probable LRR receptor-like serine/threonine-protein kinase At1g67720-like [Vitis vinifera]	gi|225425927|ref|XM_002267632.1|/2e-69/PREDICTED: Vitis vinifera probable LRR receptor-like serine/threonine-protein kinase At1g67720-like (LOC100240962), mRNA	sp|C0LGI2|Y1677_ARATH/0.0/Probable LRR receptor-like serine/threonine-protein kinase At1g67720 OS=Arabidopsis thaliana GN=At1g67720 PE=2 SV=1	ath:AT2G19190/7e-120/FRK1; FLG22-induced receptor-like kinase 1; K16224 senescence-induced receptor-like serine/threonine-protein kinase	SPy1625_1/1e-20/---	PF07714/7.9E-49/Protein tyrosine kinase	biological_process:GO:0006468//protein phosphorylation;cellular_component:GO:0016021//integral component of membrane;molecular_function:GO:0004674//protein serine/threonine kinase activity;GO:0005524//ATP binding;
Unigene1372_All	3502	0.58	2.235	1.94615	0.626249	*	gi|590562230|ref|XP_007009026.1|/0/Serine-threonine protein kinase, plant-type, putative [Theobroma cacao] &gt;gi|508725939|gb|EOY17836.1| Serine-threonine protein kinase, plant-type, putative [Theobroma cacao]	gi|357483210|ref|XM_003611844.1|/5e-12/Medicago truncatula LRR receptor-like serine/threonine-protein kinase FEI (MTR_5g019070) mRNA, complete cds	sp|C0LGP4|Y3475_ARATH/0.0/Probable LRR receptor-like serine/threonine-protein kinase At3g47570 OS=Arabidopsis thaliana GN=At3g47570 PE=2 SV=1	aly:ARALYDRAFT_488953/0.0/EFR; EF-TU receptor; K13428 LRR receptor-like serine/threonine-protein kinase EFR [EC:2.7.11.1]	RSp0875/6e-21/---	PF00560/0.28/Leucine Rich Repeat	molecular_function:GO:0016301//kinase activity;
Unigene1496_All	3702	0.345	2.09	2.59883	0.661647	*	gi|590668297|ref|XP_007037453.1|/0/Leucine-rich repeat protein kinase family protein [Theobroma cacao] &gt;gi|508774698|gb|EOY21954.1| Leucine-rich repeat protein kinase family protein [Theobroma cacao]	gi|449477562|ref|XM_004155010.1|/4e-28/PREDICTED: Cucumis sativus probable LRR receptor-like serine/threonine-protein kinase At1g74360-like (LOC101227545), mRNA	sp|C0LGJ1|Y1743_ARATH/0.0/Probable LRR receptor-like serine/threonine-protein kinase At1g74360 OS=Arabidopsis thaliana GN=At1g74360 PE=2 SV=1	tcc:TCM_001284/7e-147/Leucine-rich receptor-like protein kinase family protein; K13415 protein brassinosteroid insensitive 1 [EC:2.7.10.1 2.7.11.1]	ML0897/8e-24/---	PTHR24420:SF605/0.0/--	biological_process:GO:0016310//phosphorylation;GO:0006464//cellular protein modification process;cellular_component:GO:0016020//membrane;molecular_function:GO:0016787//hydrolase activity;GO:0000166//nucleotide binding;GO:0004672//protein kinase activity;

## Sheet: Swissprot
Unigene	Length	N-Expression	D-Expression	log2FoldChange(D/N)	Probability	Up/Down-Regulation(D/N)	Nr	Nt	Swissprot	KEGG	COG	Interpro	GO
Unigene20264_All	210	0.01	0.485	5.59991	0.577859	*	gi|595894322|ref|XP_007213689.1|/7.75141e-19/hypothetical protein PRUPE_ppa000854mg [Prunus persica] &gt;gi|462409554|gb|EMJ14888.1| hypothetical protein PRUPE_ppa000854mg [Prunus persica]	gi|359493993|ref|XR_139880.1|/4e-09/PREDICTED: Vitis vinifera probable LRR receptor-like serine/threonine-protein kinase At1g53440-like (LOC100260595), miscRNA	sp|C0LGG9|Y5344_ARATH/5e-14/Probable LRR receptor-like serine/threonine-protein kinase At1g53440 OS=Arabidopsis thaliana GN=At1g53440 PE=2 SV=2	NA	NA	NA	biological_process:GO:0006468//protein phosphorylation;molecular_function:GO:0005524//ATP binding;GO:0004672//protein kinase activity;
Unigene18881_All	210	0.01	0.97	6.59991	0.811777	Up	gi|694422235|ref|XP_009338947.1|/5.94882e-11/PREDICTED: putative disease resistance RPP13-like protein 1 [Pyrus x bretschneideri] &gt;gi|694422238|ref|XP_009338948.1| PREDICTED: putative disease resistance RPP13-like protein 1 [Pyrus x bretschneideri]	NA	sp|Q9LRR4|R13L1_ARATH/7e-07/Putative disease resistance RPP13-like protein 1 OS=Arabidopsis thaliana GN=RPPL1 PE=3 SV=1	tcc:TCM_016707/1e-09/Long-chain fatty alcohol dehydrogenase family protein; K17756 long-chain-alcohol oxidase [EC:1.1.3.20]	NA	NA	NA
Unigene17869_All	223	0.01	0.43	5.42626	0.539226	*	gi|641829976|gb|KDO49078.1|/3.6665e-29/hypothetical protein CISIN_1g002462mg [Citrus sinensis]	gi|255536844|ref|XM_002509443.1|/4e-06/Ricinus communis lrr receptor protein kinase, putative, mRNA	sp|C0LGK4|Y2165_ARATH/8e-24/Probable LRR receptor-like serine/threonine-protein kinase At2g16250 OS=Arabidopsis thaliana GN=At2g16250 PE=2 SV=1	gmx:100819242/4e-07/serine/threonine-protein kinase PBS1-like; K04733 interleukin-1 receptor-associated kinase 4 [EC:2.7.11.1]	NA	PTHR24420:SF654/3.8E-33/--	biological_process:GO:0006468//protein phosphorylation;cellular_component:GO:0016021//integral component of membrane;molecular_function:GO:0005524//ATP binding;GO:0004672//protein kinase activity;
Unigene26099_All	224	0.01	0.385	5.26679	0.505409	*	gi|702480033|ref|XP_010032944.1|/4.95258e-18/PREDICTED: probable LRR receptor-like serine/threonine-protein kinase At1g06840 [Eucalyptus grandis] &gt;gi|702480037|ref|XP_010032945.1| PREDICTED: probable LRR receptor-like serine/threonine-protein kinase At1g06840 [Eucalyptus grandis] &gt;gi|629086092|gb|KCW52449.1| hypothetical protein EUGRSUZ_J01846 [Eucalyptus grandis]	NA	sp|C0LGD7|Y1684_ARATH/1e-12/Probable LRR receptor-like serine/threonine-protein kinase At1g06840 OS=Arabidopsis thaliana GN=At1g06840 PE=2 SV=2	NA	NA	NA	biological_process:GO:0016310//phosphorylation;cellular_component:GO:0016020//membrane;molecular_function:GO:0000166//nucleotide binding;GO:0004672//protein kinase activity;
Unigene26043_All	224	0.01	0.385	5.26679	0.505409	*	gi|641828571|gb|KDO47717.1|/2.71757e-16/hypothetical protein CISIN_1g020720mg [Citrus sinensis]	NA	sp|C0LGH2|Y1561_ARATH/3e-11/Probable LRR receptor-like serine/threonine-protein kinase At1g56130 OS=Arabidopsis thaliana GN=At1g56130 PE=2 SV=2	bvg:104888981/1e-16/G-type lectin S-receptor-like serine/threonine-protein kinase SD2-5; K04733 interleukin-1 receptor-associated kinase 4 [EC:2.7.11.1]	NA	PTHR24420/5.8E-20/--	NA
Unigene19845_All	225	0.01	0.425	5.40939	0.536117	*	gi|698510591|ref|XP_009800452.1|/1.64011e-21/PREDICTED: probable LRR receptor-like serine/threonine-protein kinase At3g47570 [Nicotiana sylvestris]	NA	sp|C0LGT6|EFR_ARATH/3e-14/LRR receptor-like serine/threonine-protein kinase EFR OS=Arabidopsis thaliana GN=EFR PE=1 SV=1	egr:104451710/1e-16/probable LRR receptor-like serine/threonine-protein kinase At3g47570; K04730 interleukin-1 receptor-associated kinase 1 [EC:2.7.11.1]	NA	PTHR24420/4.2E-26/--	NA
CL1454.Contig1_All	226	0.01	0.42	5.39232	0.531302	*	gi|460407232|ref|XP_004249058.1|/6.21797e-29/PREDICTED: F-box/LRR-repeat protein 3 [Solanum lycopersicum]	gi|312032598|gb|AC243166.1|/7e-14/Gossypium hirsutum clone MX191C03-jop, complete sequence	sp|Q8RWU5|FBL3_ARATH/2e-25/F-box/LRR-repeat protein 3 OS=Arabidopsis thaliana GN=FBL3 PE=2 SV=1	sly:101243752/1e-29/F-box/LRR-repeat protein 3; K10268 F-box and leucine-rich repeat protein 2/20	NA	PTHR23125/4.1E-17/--	NA
Unigene23245_All	230	0.01	0.725	6.17991	0.715194	*	gi|225451019|ref|XP_002281041.1|/4.59794e-24/PREDICTED: receptor-like serine/threonine-protein kinase ALE2 [Vitis vinifera] &gt;gi|296088299|emb|CBI36744.3| unnamed protein product [Vitis vinifera]	gi|225312243|dbj|AK319784.1|/4e-09/Solanum lycopersicum cDNA, clone: LEFL1002AG01, HTC in leaf	sp|C0LGJ1|Y1743_ARATH/7e-10/Probable LRR receptor-like serine/threonine-protein kinase At1g74360 OS=Arabidopsis thaliana GN=At1g74360 PE=2 SV=1	bvg:104907764/1e-25/serine/threonine-protein kinase CDL1; K04733 interleukin-1 receptor-associated kinase 4 [EC:2.7.11.1]	NA	PTHR24420:SF539/7.9E-20/--	biological_process:GO:0006468//protein phosphorylation;cellular_component:GO:0016021//integral component of membrane;molecular_function:GO:0004674//protein serine/threonine kinase activity;GO:0005524//ATP binding;
Unigene16281_All	235	0.365	0.01	-5.18982	0.490584	*	gi|641851311|gb|KDO70182.1|/3.73943e-26/hypothetical protein CISIN_1g042404mg, partial [Citrus sinensis]	NA	sp|Q9FZ70|FDL1_ARATH/3e-09/F-box/FBD/LRR-repeat protein At1g13570 OS=Arabidopsis thaliana GN=At1g13570 PE=2 SV=1	NA	NA	PF08387/4.8E-5/FBD	NA
Unigene19023_All	252	0.01	0.675	6.07682	0.686929	*	gi|698520699|ref|XP_009757162.1|/8.78318e-39/PREDICTED: probable LRR receptor-like serine/threonine-protein kinase At1g67720 [Nicotiana sylvestris]	gi|470133987|ref|XM_004302792.1|/5e-49/PREDICTED: Fragaria vesca subsp. vesca probable LRR receptor-like serine/threonine-protein kinase At1g67720-like (LOC101298621), mRNA	sp|C0LGI2|Y1677_ARATH/1e-29/Probable LRR receptor-like serine/threonine-protein kinase At1g67720 OS=Arabidopsis thaliana GN=At1g67720 PE=2 SV=1	mdm:103415089/2e-25/wall-associated receptor kinase-like 20; K04730 interleukin-1 receptor-associated kinase 1 [EC:2.7.11.1]	Cgl2127_1/7e-13/---	PS50011/22.294/Protein kinase domain profile.	NA
Unigene26127_All	253	0.01	0.31	4.9542	0.446633	*	gi|672111149|ref|XP_008799248.1|/9.72716e-22/PREDICTED: plant intracellular Ras-group-related LRR protein 4 isoform X3 [Phoenix dactylifera]	NA	sp|Q9SVW8|PIRL4_ARATH/1e-16/Plant intracellular Ras-group-related LRR protein 4 OS=Arabidopsis thaliana GN=PIRL4 PE=1 SV=1	NA	NA	NA	NA
CL2032.Contig2_All	265	0.01	0.615	5.94251	0.654262	*	gi|697146948|ref|XP_009627628.1|/1.2969e-34/PREDICTED: probable LRR receptor-like serine/threonine-protein kinase At1g63430 isoform X3 [Nicotiana tomentosiformis]	gi|502139433|ref|XM_004503708.1|/3e-10/PREDICTED: Cicer arietinum probable LRR receptor-like serine/threonine-protein kinase At1g63430-like (LOC101514484), transcript variant X2, mRNA	sp|C0LGH8|Y1634_ARATH/3e-33/Probable LRR receptor-like serine/threonine-protein kinase At1g63430 OS=Arabidopsis thaliana GN=At1g63430 PE=2 SV=1	egr:104431689/2e-07/probable inactive receptor-like protein kinase At3g56050; K04733 interleukin-1 receptor-associated kinase 4 [EC:2.7.11.1]	NA	PTHR24420/3.8E-28/--	NA
CL877.Contig2_All	268	1.11	2.3	1.05107	0.512848	*	gi|672166060|ref|XP_008802949.1|/1.68481e-42/PREDICTED: LRR receptor-like serine/threonine-protein kinase FEI 1 [Phoenix dactylifera]	gi|357484562|ref|XM_003612521.1|/1e-40/Medicago truncatula LRR receptor-like serine/threonine-protein kinase FEI (MTR_5g026510) mRNA, complete cds	sp|C0LGF4|FEI1_ARATH/6e-43/LRR receptor-like serine/threonine-protein kinase FEI 1 OS=Arabidopsis thaliana GN=FEI1 PE=1 SV=1	egu:105048573/7e-31/receptor-like serine/threonine-protein kinase At1g78530; K04733 interleukin-1 receptor-associated kinase 4 [EC:2.7.11.1]	ECU01g0630/6e-09/---	PS50011/21.475/Protein kinase domain profile.	NA
Unigene19994_All	273	0.01	0.295	4.88264	0.429796	*	gi|694429951|ref|XP_009342481.1|/1.74511e-15/PREDICTED: probable LRR receptor-like serine/threonine-protein kinase At3g47570 [Pyrus x bretschneideri]	NA	sp|C0LGP4|Y3475_ARATH/5e-08/Probable LRR receptor-like serine/threonine-protein kinase At3g47570 OS=Arabidopsis thaliana GN=At3g47570 PE=2 SV=1	mtr:MTR_5g026760/4e-09/Kinase-like protein; K04730 interleukin-1 receptor-associated kinase 1 [EC:2.7.11.1]	NA	PF08263/1.9E-9/Leucine rich repeat N-terminal domain	NA
Unigene20363_All	274	0.01	0.29	4.85798	0.429796	*	gi|629099226|gb|KCW64991.1|/1.20487e-16/hypothetical protein EUGRSUZ_G02533 [Eucalyptus grandis]	NA	sp|Q9M9S4|Y1143_ARATH/1e-08/Probable LRR receptor-like serine/threonine-protein kinase At1g14390 OS=Arabidopsis thaliana GN=At1g14390 PE=2 SV=1	NA	NA	NA	NA
Unigene14974_All	275	0.01	0.29	4.85798	0.429796	*	gi|567878205|ref|XP_006431661.1|/1.68516e-10/hypothetical protein CICLE_v10003609mg [Citrus clementina] &gt;gi|557533783|gb|ESR44901.1| hypothetical protein CICLE_v10003609mg [Citrus clementina]	NA	sp|Q9LJF9|FDL44_ARATH/8e-08/F-box/FBD/LRR-repeat protein At3g26920 OS=Arabidopsis thaliana GN=At3g26920 PE=2 SV=3	NA	NA	PTHR32212/3.6E-12/--	NA
Unigene15766_All	286	0.255	0.01	-4.67243	0.395727	*	gi|641865251|gb|KDO83936.1|/1.90101e-25/hypothetical protein CISIN_1g003296mg [Citrus sinensis]	NA	sp|C0LGE4|Y1124_ARATH/1e-16/Probable LRR receptor-like serine/threonine-protein kinase At1g12460 OS=Arabidopsis thaliana GN=At1g12460 PE=2 SV=1	bdi:100843313/3e-14/somatic embryogenesis receptor kinase 1-like; K13418 somatic embryogenesis receptor kinase 1 [EC:2.7.10.1 2.7.11.1]	MA2301_1/8e-06/---	PR00019/9.0E-6/Leucine-rich repeat signature	cellular_component:GO:0016020//membrane;
Unigene24409_All	287	0.01	0.76	6.24793	0.731887	*	gi|566244934|ref|XP_002326094.2|/5.92317e-19/hypothetical protein POPTR_0019s14450g [Populus trichocarpa] &gt;gi|550317556|gb|EEF00476.2| hypothetical protein POPTR_0019s14450g [Populus trichocarpa]	NA	sp|Q8RWU5|FBL3_ARATH/1e-17/F-box/LRR-repeat protein 3 OS=Arabidopsis thaliana GN=FBL3 PE=2 SV=1	bvg:104900260/4e-20/F-box/LRR-repeat protein 3-like; K10268 F-box and leucine-rich repeat protein 2/20	NA	NA	NA
Unigene18202_All	291	0.245	0.5	1.02915	0.356106	*	gi|470119890|ref|XP_004296043.1|/5.85961e-35/PREDICTED: F-box/LRR-repeat protein 3-like [Fragaria vesca subsp. vesca]	NA	sp|Q8RWU5|FBL3_ARATH/4e-31/F-box/LRR-repeat protein 3 OS=Arabidopsis thaliana GN=FBL3 PE=2 SV=1	fve:101311952/9e-36/F-box/LRR-repeat protein 3-like; K10268 F-box and leucine-rich repeat protein 2/20	NA	SM00367/470.0/Leucine-rich repeat - CC (cysteine-containing) subfamily	NA
Unigene19327_All	295	0.01	1.015	6.66534	0.822899	Up	gi|643738980|gb|KDP44794.1|/8.17012e-29/hypothetical protein JCGZ_01294 [Jatropha curcas]	gi|470129973|ref|XM_004300834.1|/6e-15/PREDICTED: Fragaria vesca subsp. vesca probable LRR receptor-like serine/threonine-protein kinase At3g47570-like (LOC101314472), mRNA	sp|C0LGP4|Y3475_ARATH/3e-24/Probable LRR receptor-like serine/threonine-protein kinase At3g47570 OS=Arabidopsis thaliana GN=At3g47570 PE=2 SV=1	jcu:105648927/2e-29/probable LRR receptor-like serine/threonine-protein kinase At3g47570; K04730 interleukin-1 receptor-associated kinase 1 [EC:2.7.11.1]	sll1575/8e-06/---	PTHR24420/2.5E-41/--	biological_process:GO:0055114//oxidation-reduction process;GO:0018108//peptidyl-tyrosine phosphorylation;cellular_component:GO:0016021//integral component of membrane;molecular_function:GO:0032440//2-alkenal reductase [NAD(P)] activity;GO:0004674//protein serine/threonine kinase activity;GO:0005524//ATP binding;GO:0004714//transmembrane receptor protein tyrosine kinase activity;
Unigene20380_All	295	0.24	0.255	0.0874628	0.221178	*	gi|590698270|ref|XP_007045671.1|/4.19605e-25/F-box/RNI-like superfamily protein isoform 1 [Theobroma cacao] &gt;gi|508709606|gb|EOY01503.1| F-box/RNI-like superfamily protein isoform 1 [Theobroma cacao]	NA	sp|Q9FZ70|FDL1_ARATH/3e-19/F-box/FBD/LRR-repeat protein At1g13570 OS=Arabidopsis thaliana GN=At1g13570 PE=2 SV=1	NA	NA	NA	NA
Unigene26481_All	297	0.01	0.475	5.56986	0.567491	*	gi|657960037|ref|XP_008371582.1|/3.33245e-14/PREDICTED: LRR receptor-like serine/threonine-protein kinase FLS2 [Malus domestica]	NA	sp|Q9FL28|FLS2_ARATH/7e-10/LRR receptor-like serine/threonine-protein kinase FLS2 OS=Arabidopsis thaliana GN=FLS2 PE=1 SV=1	mdm:103434977/5e-15/LRR receptor-like serine/threonine-protein kinase FLS2; K13420 LRR receptor-like serine/threonine-protein kinase FLS2 [EC:2.7.11.1]	NA	PF00069/1.6E-5/Protein kinase domain	biological_process:GO:0006468//protein phosphorylation;GO:0042742//defense response to bacterium;GO:0016045//detection of bacterium;GO:0010359//regulation of anion channel activity;GO:0006898//receptor-mediated endocytosis;GO:0052544//defense response by callose deposition in cell wall;cellular_component:GO:0005768//endosome;GO:0031514//motile cilium;GO:0016021//integral component of membrane;GO:…
Unigene15793_All	299	0.23	1.235	2.42481	0.598649	*	gi|658026100|ref|XP_008348470.1|/4.20251e-09/PREDICTED: probable LRR receptor-like serine/threonine-protein kinase At1g63430 [Malus domestica]	NA	sp|C0LGH8|Y1634_ARATH/2e-09/Probable LRR receptor-like serine/threonine-protein kinase At1g63430 OS=Arabidopsis thaliana GN=At1g63430 PE=2 SV=1	NA	NA	NA	biological_process:GO:0006468//protein phosphorylation;molecular_function:GO:0005524//ATP binding;GO:0004672//protein kinase activity;
Unigene21125_All	299	0.01	1.215	6.92481	0.865683	Up	gi|641828276|gb|KDO47433.1|/3.91523e-23/hypothetical protein CISIN_1g038149mg, partial [Citrus sinensis]	NA	sp|C0LGV1|RCH1_ARATH/4e-12/LRR receptor-like serine/threonine-protein kinase RCH1 OS=Arabidopsis thaliana GN=RCH1 PE=2 SV=1	obr:102714965/1e-14/systemin receptor SR160-like; K13415 protein brassinosteroid insensitive 1 [EC:2.7.10.1 2.7.11.1]	NA	PTHR24420/1.2E-16/--	NA
Unigene1000_All	302	0.01	0.715	6.15987	0.707612	*	gi|657952189|ref|XP_008356329.1|/1.48661e-14/PREDICTED: putative disease resistance protein RGA4 [Malus domestica]	NA	sp|Q9LRR5|DRL21_ARATH/6e-06/Putative disease resistance protein At3g14460 OS=Arabidopsis thaliana GN=At3g14460 PE=3 SV=1	mus:103972748/2e-09/putative disease resistance RPP13-like protein 1; K19613 leucine-rich repeat protein SHOC2	NA	NA	NA
Unigene13612_All	311	0.215	0.01	-4.42626	0.361047	*	gi|658006466|ref|XP_008338398.1|/3.6023e-37/PREDICTED: probable LRR receptor-like serine/threonine-protein kinase At3g47570 isoform X2 [Malus domestica]	gi|470138787|ref|XM_004305088.1|/4e-13/PREDICTED: Fragaria vesca subsp. vesca probable LRR receptor-like serine/threonine-protein kinase At3g47570-like (LOC101291163), mRNA	sp|C0LGP4|Y3475_ARATH/1e-31/Probable LRR receptor-like serine/threonine-protein kinase At3g47570 OS=Arabidopsis thaliana GN=At3g47570 PE=2 SV=1	jcu:105637229/2e-35/probable LRR receptor-like serine/threonine-protein kinase At3g47570; K04730 interleukin-1 receptor-associated kinase 1 [EC:2.7.11.1]	NA	PF07714/4.5E-15/Protein tyrosine kinase	biological_process:GO:0006468//protein phosphorylation;cellular_component:GO:0016021//integral component of membrane;molecular_function:GO:0004674//protein serine/threonine kinase activity;GO:0005524//ATP binding;
Unigene23534_All	315	0.635	0.01	-5.98868	0.665547	*	gi|566170275|ref|XP_002307140.2|/5.56236e-33/brassinosteroid insensitive 1 precursor family protein [Populus trichocarpa] &gt;gi|550338437|gb|EEE94136.2| brassinosteroid insensitive 1 precursor family protein [Populus trichocarpa]	NA	sp|Q8GUQ5|BRI1_SOLLC/3e-30/Brassinosteroid LRR receptor kinase OS=Solanum lycopersicum GN=CURL3 PE=1 SV=1	bvg:104895495/3e-37/systemin receptor SR160; K13415 protein brassinosteroid insensitive 1 [EC:2.7.10.1 2.7.11.1]	NA	PF13855/1.9E-11/Leucine rich repeat	biological_process:GO:0009911//positive regulation of flower development;GO:0009729//detection of brassinosteroid stimulus;GO:1900140//regulation of seedling development;GO:0006468//protein phosphorylation;GO:0009742//brassinosteroid mediated signaling pathway;GO:0010224//response to UV-B;GO:0048657//anther wall tapetum cell differentiation;GO:0009647//skotomorphogenesis;GO:0060548//negative regu…
CL2218.Contig1_All	317	0.01	1.08	6.75489	0.8397	Up	gi|255571507|ref|XP_002526701.1|/5.7115e-46/F-box protein, atfbl3, putative [Ricinus communis] &gt;gi|223534001|gb|EEF35723.1| F-box protein, atfbl3, putative [Ricinus communis]	gi|225439575|ref|XM_002265179.1|/3e-23/PREDICTED: Vitis vinifera F-box/LRR-repeat protein 3-like (LOC100258428), mRNA	sp|Q8RWU5|FBL3_ARATH/1e-40/F-box/LRR-repeat protein 3 OS=Arabidopsis thaliana GN=FBL3 PE=2 SV=1	bvg:104898419/1e-47/uncharacterized LOC104898419; K10268 F-box and leucine-rich repeat protein 2/20	NA	PF13516/0.014/Leucine Rich repeat	NA
Unigene25198_All	323	0.01	0.21	4.39232	0.361047	*	gi|641856138|gb|KDO74918.1|/6.98625e-20/hypothetical protein CISIN_1g007312mg [Citrus sinensis]	NA	sp|Q9C5D2|FBL4_ARATH/3e-21/F-box/LRR-repeat protein 4 OS=Arabidopsis thaliana GN=FBL4 PE=2 SV=1	cit:102630803/1e-20/F-box/LRR-repeat protein 4-like; K10268 F-box and leucine-rich repeat protein 2/20	NA	PTHR23125/7.6E-21/--	NA
Unigene24032_All	328	0.01	0.215	4.42626	0.361047	*	gi|698511494|ref|XP_009800839.1|/2.3859e-20/PREDICTED: F-box/LRR-repeat protein 3 [Nicotiana sylvestris]	gi|470133388|ref|XM_004302501.1|/3e-11/PREDICTED: Fragaria vesca subsp. vesca F-box/LRR-repeat protein 3-like (LOC101308777), mRNA	sp|Q8RWU5|FBL3_ARATH/7e-16/F-box/LRR-repeat protein 3 OS=Arabidopsis thaliana GN=FBL3 PE=2 SV=1	bvg:104898419/1e-22/uncharacterized LOC104898419; K10268 F-box and leucine-rich repeat protein 2/20	NA	PF00646/5.5E-5/F-box domain	NA
Unigene15090_All	332	0.01	0.405	5.33985	0.520395	*	gi|703160665|ref|XP_010112590.1|/6.41689e-50/LRR receptor-like serine/threonine-protein kinase FEI 1 [Morus notabilis] &gt;gi|587947953|gb|EXC34225.1| LRR receptor-like serine/threonine-protein kinase FEI 1 [Morus notabilis]	gi|470126869|ref|XM_004299357.1|/3e-26/PREDICTED: Fragaria vesca subsp. vesca LRR receptor-like serine/threonine-protein kinase FEI 1-like (LOC101293685), mRNA	sp|C0LGF4|FEI1_ARATH/3e-37/LRR receptor-like serine/threonine-protein kinase FEI 1 OS=Arabidopsis thaliana GN=FEI1 PE=1 SV=1	egu:105048573/4e-27/receptor-like serine/threonine-protein kinase At1g78530; K04733 interleukin-1 receptor-associated kinase 4 [EC:2.7.11.1]	lin1934_1/1e-06/---	PTHR24420:SF668/1.5E-66/--	biological_process:GO:0006468//protein phosphorylation;cellular_component:GO:0016021//integral component of membrane;molecular_function:GO:0004674//protein serine/threonine kinase activity;GO:0005524//ATP binding;
CL877.Contig4_All	333	0.01	0.815	6.34873	0.754043	*	gi|661877567|emb|CDP18612.1|/6.85585e-52/unnamed protein product [Coffea canephora]	gi|147815614|emb|AM470548.2|/2e-46/Vitis vinifera contig VV78X127010.45, whole genome shotgun sequence	sp|C0LGF4|FEI1_ARATH/4e-51/LRR receptor-like serine/threonine-protein kinase FEI 1 OS=Arabidopsis thaliana GN=FEI1 PE=1 SV=1	egu:105048573/1e-22/receptor-like serine/threonine-protein kinase At1g78530; K04733 interleukin-1 receptor-associated kinase 4 [EC:2.7.11.1]	NA	PF00069/1.8E-9/Protein kinase domain	NA
Unigene9429_All	341	0.375	0.8	1.09311	0.42604	*	gi|661882323|emb|CDP13903.1|/2.27086e-31/unnamed protein product [Coffea canephora]	NA	sp|C0LGV1|RCH1_ARATH/2e-22/LRR receptor-like serine/threonine-protein kinase RCH1 OS=Arabidopsis thaliana GN=RCH1 PE=2 SV=1	dosa:Os06t0587000-00/6e-21/Os06g0587000; Leucine-rich repeat domain containing protein.; K13420 LRR receptor-like serine/threonine-protein kinase FLS2 [EC:2.7.11.1]	MA2301_1/7e-10/---	PF13516/0.47/Leucine Rich repeat	biological_process:GO:0006468//protein phosphorylation;cellular_component:GO:0016020//membrane;molecular_function:GO:0000166//nucleotide binding;GO:0004672//protein kinase activity;GO:0016491//oxidoreductase activity;
Unigene17878_All	347	0.185	0.57	1.62344	0.427873	*	gi|641858968|gb|KDO77658.1|/8.27187e-45/hypothetical protein CISIN_1g006035mg [Citrus sinensis]	gi|225316282|dbj|AK322235.1|/2e-15/Solanum lycopersicum cDNA, clone: LEFL1035BA11, HTC in leaf	sp|C0LGG4|Y1518_ARATH/1e-08/Probable LRR receptor-like serine/threonine-protein kinase At1g51860 OS=Arabidopsis thaliana GN=At1g51860 PE=2 SV=2	ppp:PHYPADRAFT_84475/9e-06/hypothetical protein; K04730 interleukin-1 receptor-associated kinase 1 [EC:2.7.11.1]	NA	PF12819/3.6E-9/Carbohydrate-binding protein of the ER	NA
CL986.Contig1_All	347	0.185	2.47	3.73891	0.699005	*	gi|661885148|emb|CDP11288.1|/3.61313e-24/unnamed protein product [Coffea canephora]	NA	sp|C0LGF5|Y1341_ARATH/2e-18/Probable LRR receptor-like serine/threonine-protein kinase At1g34110 OS=Arabidopsis thaliana GN=At1g34110 PE=2 SV=2	sly:101246110/7e-20/LRR receptor-like serine/threonine-protein kinase EFR; K13420 LRR receptor-like serine/threonine-protein kinase FLS2 [EC:2.7.11.1]	NA	PF13855/1.4E-8/Leucine rich repeat	NA
CL649.Contig6_All	352	0.01	0.74	6.20945	0.72258	*	gi|641861223|gb|KDO79911.1|/4.68827e-24/hypothetical protein CISIN_1g001706mg [Citrus sinensis]	NA	sp|C0LGX3|HSL2_ARATH/2e-12/LRR receptor-like serine/threonine-protein kinase HSL2 OS=Arabidopsis thaliana GN=HSL2 PE=2 SV=1	aly:ARALYDRAFT_489442/3e-24/leucine-rich repeat family protein; K00924	NA	PTHR24420:SF607/1.1E-14/--	molecular_function:GO:0016301//kinase activity;
Unigene13882_All	356	0.175	1.28	2.87072	0.619277	*	gi|641822285|gb|KDO41819.1|/2.32995e-07/hypothetical protein CISIN_1g012255mg [Citrus sinensis]	NA	sp|Q3EC97|FBL14_ARATH/5e-08/F-box/LRR-repeat protein 14 OS=Arabidopsis thaliana GN=FBL14 PE=2 SV=1	cit:102626232/4e-08/F-box/LRR-repeat protein 14-like; K10268 F-box and leucine-rich repeat protein 2/20	NA	NA	NA
Unigene26202_All	357	0.01	0.54	5.75489	0.612736	*	gi|357503055|ref|XP_003621816.1|/1.54482e-43/Polygalacturonase inhibitor protein [Medicago truncatula] &gt;gi|355496831|gb|AES78034.1| polygalacturonase inhibitor [Medicago truncatula]	gi|357503054|ref|XM_003621768.1|/1e-07/Medicago truncatula Polygalacturonase inhibitor protein (MTR_7g023740) mRNA, complete cds	sp|Q8VZG8|Y4885_ARATH/5e-24/Probable LRR receptor-like serine/threonine-protein kinase At4g08850 OS=Arabidopsis thaliana GN=At4g08850 PE=2 SV=3	mtr:MTR_5g045910/5e-23/Receptor-like protein kinase; K17422 large subunit ribosomal protein L41	MA2301_1/3e-10/---	PF00560/0.42/Leucine Rich Repeat	NA
Unigene14344_All	358	0.34	0.36	0.0824622	0.220441	*	gi|147766212|emb|CAN63381.1|/2.55574e-22/hypothetical protein VITISV_018438 [Vitis vinifera]	NA	sp|C0LGS2|Y4361_ARATH/7e-08/Probable LRR receptor-like serine/threonine-protein kinase At4g36180 OS=Arabidopsis thaliana GN=At4g36180 PE=2 SV=1	tcc:TCM_032503/4e-15/Di-glucose binding protein with Kinesin motor domain; K10406 kinesin family member C2/C3	NA	PF00560/0.49/Leucine Rich Repeat	NA
Unigene8468_All	359	0.17	0.725	2.09245	0.497161	*	gi|720003665|ref|XP_010257068.1|/3.9338e-31/PREDICTED: LRR repeats and ubiquitin-like domain-containing protein At2g30105 [Nelumbo nucifera]	gi|470119921|ref|XM_004296011.1|/7e-06/PREDICTED: Fragaria vesca subsp. vesca uncharacterized LOC101292395 (LOC101292395), mRNA	sp|P0C895|Y2010_ARATH/7e-28/LRR repeats and ubiquitin-like domain-containing protein At2g30105 OS=Arabidopsis thaliana GN=At2g30105 PE=1 SV=1	NA	NA	PF00240/1.5E-13/Ubiquitin family	NA
Unigene3969_All	361	0.01	0.705	6.13955	0.705581	*	gi|147766212|emb|CAN63381.1|/1.71429e-18/hypothetical protein VITISV_018438 [Vitis vinifera]	NA	sp|C0LGV1|RCH1_ARATH/2e-08/LRR receptor-like serine/threonine-protein kinase RCH1 OS=Arabidopsis thaliana GN=RCH1 PE=2 SV=1	tcc:TCM_032503/7e-12/Di-glucose binding protein with Kinesin motor domain; K10406 kinesin family member C2/C3	NA	NA	NA
Unigene19111_All	361	0.01	0.55	5.78136	0.618666	*	gi|643717625|gb|KDP29068.1|/2.44451e-49/hypothetical protein JCGZ_16457 [Jatropha curcas]	gi|160956931|emb|CU231441.1|/3e-26/Populus EST from mild drought-stressed leaves	sp|C0LGI2|Y1677_ARATH/4e-16/Probable LRR receptor-like serine/threonine-protein kinase At1g67720 OS=Arabidopsis thaliana GN=At1g67720 PE=2 SV=1	zma:103630834/2e-12/nodulation receptor kinase-like; K04730 interleukin-1 receptor-associated kinase 1 [EC:2.7.11.1]	NA	PTHR24420/2.9E-52/--	biological_process:GO:0006468//protein phosphorylation;cellular_component:GO:0016021//integral component of membrane;molecular_function:GO:0004674//protein serine/threonine kinase activity;GO:0005524//ATP binding;
Unigene17845_All	367	0.165	0.36	1.12553	0.325199	*	gi|571477082|ref|XP_006587157.1|/1.02365e-47/PREDICTED: probable LRR receptor-like serine/threonine-protein kinase At1g56130-like [Glycine max]	gi|359495324|ref|XM_002270940.2|/4e-10/PREDICTED: Vitis vinifera probable LRR receptor-like serine/threonine-protein kinase At1g56130-like (LOC100242759), mRNA	sp|C0LGH3|Y5614_ARATH/3e-40/Probable LRR receptor-like serine/threonine-protein kinase At1g56140 OS=Arabidopsis thaliana GN=At1g56140 PE=2 SV=2	mus:103988543/2e-11/LRR receptor-like serine/threonine-protein kinase FLS2; K13420 LRR receptor-like serine/threonine-protein kinase FLS2 [EC:2.7.11.1]	NA	PF00560/0.017/Leucine Rich Repeat	biological_process:GO:0006468//protein phosphorylation;cellular_component:GO:0016021//integral component of membrane;molecular_function:GO:0005524//ATP binding;GO:0004672//protein kinase activity;
Unigene21250_All	370	0.165	0.53	1.68353	0.417865	*	gi|719981880|ref|XP_010250260.1|/2.00506e-19/PREDICTED: LRR receptor-like serine/threonine-protein kinase GSO2 isoform X2 [Nelumbo nucifera]	NA	sp|C0LGS2|Y4361_ARATH/2e-10/Probable LRR receptor-like serine/threonine-protein kinase At4g36180 OS=Arabidopsis thaliana GN=At4g36180 PE=2 SV=1	pda:103697992/8e-11/LRR receptor-like serine/threonine-protein kinase FLS2; K13420 LRR receptor-like serine/threonine-protein kinase FLS2 [EC:2.7.11.1]	NA	PTHR24420/4.3E-13/--	NA
Unigene6561_All	375	0.01	0.5	5.64386	0.587562	*	gi|604332116|gb|EYU36867.1|/7.01139e-41/hypothetical protein MIMGU_mgv1a008373mg [Erythranthe guttata] &gt;gi|604332117|gb|EYU36868.1| hypothetical protein MIMGU_mgv1a008373mg [Erythranthe guttata]	NA	sp|Q9SRR1|FBL12_ARATH/4e-38/F-box/LRR-repeat protein 12 OS=Arabidopsis thaliana GN=FBL12 PE=2 SV=1	bvg:104894482/1e-42/F-box/LRR-repeat protein 12; K10268 F-box and leucine-rich repeat protein 2/20	NA	PTHR23125/7.1E-29/--	NA
Unigene10604_All	376	0.16	1	2.64386	0.575739	*	gi|224104853|ref|XP_002313592.1|/2.2683e-31/F-box family protein [Populus trichocarpa] &gt;gi|222850000|gb|EEE87547.1| F-box family protein [Populus trichocarpa]	NA	sp|Q9ZW88|FBL34_ARATH/8e-28/F-box/LRR-repeat protein At1g67190 OS=Arabidopsis thaliana GN=At1g67190 PE=2 SV=1	NA	NA	NA	NA
CL1705.Contig2_All	376	0.16	0.86	2.42626	0.541274	*	gi|224060323|ref|XP_002300142.1|/1.09178e-09/F-box family protein [Populus trichocarpa] &gt;gi|222847400|gb|EEE84947.1| F-box family protein [Populus trichocarpa]	NA	sp|Q9LYZ4|FBL79_ARATH/3e-07/F-box/LRR-repeat protein At5g02910 OS=Arabidopsis thaliana GN=At5g02910 PE=2 SV=1	NA	NA	PF00646/5.0E-7/F-box domain	NA
Unigene13635_All	385	0.01	1.32	7.04439	0.88146	Up	gi|643739128|gb|KDP44942.1|/2.4825e-33/hypothetical protein JCGZ_01442 [Jatropha curcas]	NA	sp|C0LGP4|Y3475_ARATH/4e-26/Probable LRR receptor-like serine/threonine-protein kinase At3g47570 OS=Arabidopsis thaliana GN=At3g47570 PE=2 SV=1	egr:104435658/1e-31/probable LRR receptor-like serine/threonine-protein kinase At3g47570; K04730 interleukin-1 receptor-associated kinase 1 [EC:2.7.11.1]	NA	PTHR24420/2.7E-43/--	molecular_function:GO:0016301//kinase activity;
Unigene18794_All	389	0.01	0.655	6.03342	0.676759	*	gi|657374976|gb|KEH20413.1|/6.28505e-29/LRR receptor-like kinase [Medicago truncatula]	NA	sp|C0LGV1|RCH1_ARATH/2e-18/LRR receptor-like serine/threonine-protein kinase RCH1 OS=Arabidopsis thaliana GN=RCH1 PE=2 SV=1	fve:101312480/2e-19/systemin receptor SR160; K13415 protein brassinosteroid insensitive 1 [EC:2.7.10.1 2.7.11.1]	NA	PF00560/0.1/Leucine Rich Repeat	NA
Unigene9087_All	391	0.01	1.75	7.45121	0.924603	Up	gi|359483683|ref|XP_003633001.1|/4.8123e-29/PREDICTED: LRR receptor-like serine/threonine-protein kinase GSO1-like [Vitis vinifera]	NA	sp|C0LGP4|Y3475_ARATH/7e-18/Probable LRR receptor-like serine/threonine-protein kinase At3g47570 OS=Arabidopsis thaliana GN=At3g47570 PE=2 SV=1	sot:102597134/9e-28/probable LRR receptor-like serine/threonine-protein kinase At3g47570-like; K13420 LRR receptor-like serine/threonine-protein kinase FLS2 [EC:2.7.11.1]	alr0124_1/4e-06/---	PTHR24420/3.2E-28/--	NA
Unigene20441_All	405	0.145	1.36	3.22948	0.637372	*	gi|703129568|ref|XP_010104395.1|/6.57852e-31/hypothetical protein L484_010347 [Morus notabilis] &gt;gi|587912407|gb|EXC00240.1| hypothetical protein L484_010347 [Morus notabilis]	NA	sp|I1SSI5|MAX2A_PETHY/4e-31/F-box/LRR-repeat MAX2 homolog A OS=Petunia hybrida GN=MAX2A PE=1 SV=1	NA	NA	NA	NA
Unigene5081_All	418	0.01	0.295	4.88264	0.429796	*	gi|210148490|gb|ACJ09168.1|/1.88153e-41/MAX2-like protein [Citrus trifoliata]	NA	sp|I1SSI5|MAX2A_PETHY/4e-39/F-box/LRR-repeat MAX2 homolog A OS=Petunia hybrida GN=MAX2A PE=1 SV=1	NA	NA	NA	NA
Unigene26047_All	419	0.01	0.43	5.42626	0.539226	*	gi|590716468|ref|XP_007050419.1|/5.44908e-57/F-box/LRR-repeat protein 17 [Theobroma cacao] &gt;gi|508702680|gb|EOX94576.1| F-box/LRR-repeat protein 17 [Theobroma cacao]	gi|225437220|ref|XM_002275226.1|/5e-10/PREDICTED: Vitis vinifera F-box/LRR-repeat protein 17-like (LOC100254550), mRNA	sp|Q8W104|FBL17_ARATH/6e-48/F-box/LRR-repeat protein 17 OS=Arabidopsis thaliana GN=FBL17 PE=1 SV=1	mus:103999288/5e-06/EIN3-binding F-box protein 1-like; K14515 EIN3-binding F-box protein	NA	PTHR23125:SF166/6.6E-53/--	biological_process:GO:0009555//pollen development;GO:0055047//generative cell mitosis;GO:0031146//SCF-dependent proteasomal ubiquitin-dependent protein catabolic process;GO:0009793//embryo development ending in seed dormancy;cellular_component:GO:0001673//male germ cell nucleus;GO:0019005//SCF ubiquitin ligase complex;
CL877.Contig3_All	420	0.01	0.295	4.88264	0.429796	*	gi|359474742|ref|XP_002266702.2|/1.03004e-47/PREDICTED: LRR receptor-like serine/threonine-protein kinase FEI 1-like isoform 1 [Vitis vinifera] &gt;gi|296085503|emb|CBI29235.3| unnamed protein product [Vitis vinifera]	gi|359474743|ref|XM_003631479.1|/5e-07/PREDICTED: Vitis vinifera LRR receptor-like serine/threonine-protein kinase FEI 1-like, transcript variant 2 (LOC100264793), mRNA	sp|C0LGL9|FEI2_ARATH/2e-41/LRR receptor-like serine/threonine-protein kinase FEI 2 OS=Arabidopsis thaliana GN=FEI2 PE=1 SV=1	csv:101215973/1e-20/LRR receptor-like serine/threonine-protein kinase FLS2; K13420 LRR receptor-like serine/threonine-protein kinase FLS2 [EC:2.7.11.1]	NA	PTHR24420:SF531/1.9E-54/--	biological_process:GO:0030244//cellulose biosynthetic process;GO:0006468//protein phosphorylation;cellular_component:GO:0016021//integral component of membrane;molecular_function:GO:0005524//ATP binding;GO:0004674//protein serine/threonine kinase activity;
Unigene24276_All	422	0.01	0.705	6.13955	0.705581	*	gi|698494402|ref|XP_009793401.1|/5.85558e-27/PREDICTED: probable LRR receptor-like serine/threonine-protein kinase At1g34110 [Nicotiana sylvestris] &gt;gi|698494405|ref|XP_009793402.1| PREDICTED: probable LRR receptor-like serine/threonine-protein kinase At1g34110 [Nicotiana sylvestris] &gt;gi|698494407|ref|XP_009793403.1| PREDICTED: probable LRR receptor-like serine/threonine-protein kinase At1g…	NA	sp|Q9ZRF9|RPK1_ARATH/4e-06/Probable LRR receptor-like serine/threonine-protein kinase RPK1 OS=Arabidopsis thaliana GN=RPK1 PE=1 SV=1	cit:102615962/8e-14/probable LRR receptor-like serine/threonine-protein kinase At2g24230-like; K17550 protein phosphatase 1 regulatory subunit 7	NA	PF08263/1.2E-11/Leucine rich repeat N-terminal domain	NA
Unigene9123_All	422	0.01	0.425	5.40939	0.536117	*	gi|643714618|gb|KDP27082.1|/3.09052e-44/hypothetical protein JCGZ_20306 [Jatropha curcas]	gi|502164783|ref|XM_004513205.1|/1e-13/PREDICTED: Cicer arietinum probable LRR receptor-like serine/threonine-protein kinase At1g53430-like (LOC101488947), mRNA	sp|C0LGG9|Y5344_ARATH/2e-37/Probable LRR receptor-like serine/threonine-protein kinase At1g53440 OS=Arabidopsis thaliana GN=At1g53440 PE=2 SV=2	jcu:105650164/2e-19/probable LRR receptor-like serine/threonine-protein kinase At1g53430; K04733 interleukin-1 receptor-associated kinase 4 [EC:2.7.11.1]	NA	PF11721/2.7E-35/Di-glucose binding within endoplasmic reticulum	NA
Unigene15670_All	423	0.01	0.72	6.16993	0.712733	*	gi|698494402|ref|XP_009793401.1|/8.45543e-26/PREDICTED: probable LRR receptor-like serine/threonine-protein kinase At1g34110 [Nicotiana sylvestris] &gt;gi|698494405|ref|XP_009793402.1| PREDICTED: probable LRR receptor-like serine/threonine-protein kinase At1g34110 [Nicotiana sylvestris] &gt;gi|698494407|ref|XP_009793403.1| PREDICTED: probable LRR receptor-like serine/threonine-protein kinase At1g…	NA	sp|C0LGT6|EFR_ARATH/4e-12/LRR receptor-like serine/threonine-protein kinase EFR OS=Arabidopsis thaliana GN=EFR PE=1 SV=1	brp:103845674/3e-12/LRR receptor-like serine/threonine-protein kinase EFR; K13428 LRR receptor-like serine/threonine-protein kinase EFR [EC:2.7.11.1]	MA2301_1/1e-08/---	SM00369/0.86/Leucine-rich repeats, typical (most populated) subfamily	NA
Unigene5040_All	428	0.135	0.285	1.078	0.301481	*	gi|643737746|gb|KDP43795.1|/1.91775e-54/hypothetical protein JCGZ_22422 [Jatropha curcas]	gi|470102535|ref|XM_004287660.1|/6e-16/PREDICTED: Fragaria vesca subsp. vesca leucine-rich repeat protein SHOC-2-like (LOC101293713), mRNA	sp|Q9SVW8|PIRL4_ARATH/2e-50/Plant intracellular Ras-group-related LRR protein 4 OS=Arabidopsis thaliana GN=PIRL4 PE=1 SV=1	egr:104434947/9e-16/leucine-rich repeat protein soc-2 homolog; K19613 leucine-rich repeat protein SHOC2	MA2301_1/3e-16/---	SM00369/0.26/Leucine-rich repeats, typical (most populated) subfamily	biological_process:GO:0006470//protein dephosphorylation;molecular_function:GO:0004721//phosphoprotein phosphatase activity;
Unigene21081_All	431	0.135	0.555	2.03953	0.447154	*	gi|723745459|ref|XP_010313356.1|/1.97297e-59/PREDICTED: F-box/LRR-repeat protein At1g67190 [Solanum lycopersicum]	gi|224104852|ref|XM_002313556.1|/9e-15/Populus trichocarpa F-box family protein (POPTR_0009s16580g) mRNA, complete cds	sp|Q9ZW88|FBL34_ARATH/2e-56/F-box/LRR-repeat protein At1g67190 OS=Arabidopsis thaliana GN=At1g67190 PE=2 SV=1	NA	NA	PTHR23125/4.3E-27/--	NA
Unigene20408_All	442	0.01	0.41	5.35755	0.523503	*	gi|645253285|ref|XP_008232508.1|/2.02344e-35/PREDICTED: receptor-like protein kinase [Prunus mume]	NA	sp|Q9FIZ3|GSO2_ARATH/5e-19/LRR receptor-like serine/threonine-protein kinase GSO2 OS=Arabidopsis thaliana GN=GSO2 PE=2 SV=2	tcc:TCM_032503/1e-22/Di-glucose binding protein with Kinesin motor domain; K10406 kinesin family member C2/C3	RSp0842/7e-08/---	PTHR24420/6.4E-32/--	NA
Unigene6431_All	448	0.125	0.535	2.09761	0.44347	*	gi|297741494|emb|CBI32626.3|/1.47611e-62/unnamed protein product [Vitis vinifera]	gi|470133987|ref|XM_004302792.1|/2e-56/PREDICTED: Fragaria vesca subsp. vesca probable LRR receptor-like serine/threonine-protein kinase At1g67720-like (LOC101298621), mRNA	sp|C0LGI2|Y1677_ARATH/9e-29/Probable LRR receptor-like serine/threonine-protein kinase At1g67720 OS=Arabidopsis thaliana GN=At1g67720 PE=2 SV=1	atr:105421365/4e-26/receptor-like protein kinase At3g21340; K04733 interleukin-1 receptor-associated kinase 4 [EC:2.7.11.1]	SP1732_1/1e-05/---	PTHR24420/5.7E-75/--	biological_process:GO:0006468//protein phosphorylation;cellular_component:GO:0016021//integral component of membrane;molecular_function:GO:0004674//protein serine/threonine kinase activity;GO:0005524//ATP binding;
Unigene7824_All	449	0.01	0.655	6.03342	0.676759	*	gi|566253593|ref|XP_006387260.1|/4.3248e-38/hypothetical protein POPTR_1388s00210g [Populus trichocarpa] &gt;gi|550306108|gb|ERP46174.1| hypothetical protein POPTR_1388s00210g [Populus trichocarpa]	NA	sp|P93050|RKF3_ARATH/2e-29/Probable LRR receptor-like serine/threonine-protein kinase RKF3 OS=Arabidopsis thaliana GN=RKF3 PE=2 SV=1	NA	NA	NA	cellular_component:GO:0005886//plasma membrane;molecular_function:GO:0004674//protein serine/threonine kinase activity;GO:0000166//nucleotide binding;
Unigene10557_All	450	0.01	0.39	5.2854	0.508445	*	gi|643740665|gb|KDP46255.1|/4.93675e-42/hypothetical protein JCGZ_10095 [Jatropha curcas]	NA	sp|C0LGK4|Y2165_ARATH/1e-27/Probable LRR receptor-like serine/threonine-protein kinase At2g16250 OS=Arabidopsis thaliana GN=At2g16250 PE=2 SV=1	egr:104424173/3e-06/proline-rich receptor-like protein kinase PERK1; K04730 interleukin-1 receptor-associated kinase 1 [EC:2.7.11.1]	NA	NA	NA
Unigene14352_All	459	0.35	0.76	1.11864	0.420686	*	gi|566209769|ref|XP_002323541.2|/1.63699e-13/hypothetical protein POPTR_0016s11570g [Populus trichocarpa] &gt;gi|550321288|gb|EEF05302.2| hypothetical protein POPTR_0016s11570g [Populus trichocarpa]	NA	sp|Q9FGQ3|FDL37_ARATH/4e-08/F-box/FBD/LRR-repeat protein At5g53840 OS=Arabidopsis thaliana GN=At5g53840 PE=2 SV=1	NA	NA	PS50181/10.557/F-box domain profile.	NA
Unigene10791_All	471	0.01	0.855	6.41785	0.770556	*	gi|641829975|gb|KDO49077.1|/1.06857e-39/hypothetical protein CISIN_1g002462mg [Citrus sinensis]	gi|307549274|gb|GQ905576.1|/2e-09/Zea mays clone zma-miR171j_5prime-2 precursor miRNA zma-miR171j, precursor RNA, complete sequence	sp|C0LGK4|Y2165_ARATH/2e-28/Probable LRR receptor-like serine/threonine-protein kinase At2g16250 OS=Arabidopsis thaliana GN=At2g16250 PE=2 SV=1	NA	NA	PTHR24420:SF654/2.3E-32/--	biological_process:GO:0016310//phosphorylation;cellular_component:GO:0016020//membrane;molecular_function:GO:0016301//kinase activity;GO:0016491//oxidoreductase activity;
CL592.Contig2_All	474	0.01	0.615	5.94251	0.654262	*	gi|703084388|ref|XP_010092461.1|/3.39915e-28/putative LRR receptor-like serine/threonine-protein kinase [Morus notabilis] &gt;gi|587861373|gb|EXB51227.1| putative LRR receptor-like serine/threonine-protein kinase [Morus notabilis]	NA	sp|C0LGP4|Y3475_ARATH/8e-18/Probable LRR receptor-like serine/threonine-protein kinase At3g47570 OS=Arabidopsis thaliana GN=At3g47570 PE=2 SV=1	cit:102621560/2e-27/probable LRR receptor-like serine/threonine-protein kinase At3g47570-like; K04730 interleukin-1 receptor-associated kinase 1 [EC:2.7.11.1]	NA	PF07714/2.7E-6/Protein tyrosine kinase	molecular_function:GO:0016301//kinase activity;
Unigene25901_All	486	0.01	0.47	5.55459	0.567491	*	gi|590610842|ref|XP_007021934.1|/1.86701e-48/Leucine-rich repeat transmembrane protein kinase isoform 2 [Theobroma cacao] &gt;gi|508721562|gb|EOY13459.1| Leucine-rich repeat transmembrane protein kinase isoform 2 [Theobroma cacao]	NA	sp|C0LGG8|Y5343_ARATH/4e-42/Probable LRR receptor-like serine/threonine-protein kinase At1g53430 OS=Arabidopsis thaliana GN=At1g53430 PE=1 SV=1	pda:103721336/7e-24/uncharacterized LOC103721336; K01886 glutaminyl-tRNA synthetase [EC:6.1.1.18]	alr0124_1/5e-12/---	PTHR24420:SF661/1.1E-50/--	biological_process:GO:0006468//protein phosphorylation;cellular_component:GO:0016021//integral component of membrane;molecular_function:GO:0005524//ATP binding;GO:0004672//protein kinase activity;
CL10.Contig1_All	489	0.115	1.16	3.33442	0.615701	*	gi|566190267|ref|XP_002314767.2|/1.46706e-61/hypothetical protein POPTR_0010s11390g [Populus trichocarpa] &gt;gi|550329571|gb|EEF00938.2| hypothetical protein POPTR_0010s11390g [Populus trichocarpa]	NA	sp|C0LGH2|Y1561_ARATH/1e-07/Probable LRR receptor-like serine/threonine-protein kinase At1g56130 OS=Arabidopsis thaliana GN=At1g56130 PE=2 SV=2	cam:101510818/5e-06/proline-rich receptor-like protein kinase PERK14; K04730 interleukin-1 receptor-associated kinase 1 [EC:2.7.11.1]	NA	PTHR24420/6.2E-15/--	biological_process:GO:0006468//protein phosphorylation;GO:0048544//recognition of pollen;cellular_component:GO:0016021//integral component of membrane;GO:0005886//plasma membrane;molecular_function:GO:0004674//protein serine/threonine kinase activity;GO:0005524//ATP binding;
Unigene6322_All	501	0.31	1.02	1.71823	0.527169	*	gi|590701676|ref|XP_007046446.1|/1.11273e-62/Plant intracellular ras group-related LRR 4 [Theobroma cacao] &gt;gi|508698707|gb|EOX90603.1| Plant intracellular ras group-related LRR 4 [Theobroma cacao]	gi|470102535|ref|XM_004287660.1|/1e-14/PREDICTED: Fragaria vesca subsp. vesca leucine-rich repeat protein SHOC-2-like (LOC101293713), mRNA	sp|Q9SVW8|PIRL4_ARATH/2e-56/Plant intracellular Ras-group-related LRR protein 4 OS=Arabidopsis thaliana GN=PIRL4 PE=1 SV=1	egr:104436906/6e-11/TMV resistance protein N-like; K19613 leucine-rich repeat protein SHOC2	ECU09g0030/3e-11/---	PF00560/0.036/Leucine Rich Repeat	NA
Unigene19955_All	506	0.01	1.34	7.06609	0.884173	Up	gi|590660235|ref|XP_007035345.1|/2.00831e-14/F-box family protein [Theobroma cacao] &gt;gi|508714374|gb|EOY06271.1| F-box family protein [Theobroma cacao]	NA	sp|Q8S8Q9|FBL40_ARATH/4e-12/F-box/LRR-repeat protein At2g43260 OS=Arabidopsis thaliana GN=At2g43260 PE=2 SV=1	NA	NA	PTHR31790/3.7E-19/--	NA
CL2218.Contig2_All	512	0.105	0.225	1.09954	0.282829	*	gi|255571507|ref|XP_002526701.1|/1.82192e-63/F-box protein, atfbl3, putative [Ricinus communis] &gt;gi|223534001|gb|EEF35723.1| F-box protein, atfbl3, putative [Ricinus communis]	gi|225439575|ref|XM_002265179.1|/2e-16/PREDICTED: Vitis vinifera F-box/LRR-repeat protein 3-like (LOC100258428), mRNA	sp|Q8RWU5|FBL3_ARATH/8e-57/F-box/LRR-repeat protein 3 OS=Arabidopsis thaliana GN=FBL3 PE=2 SV=1	bvg:104898419/5e-70/uncharacterized LOC104898419; K10268 F-box and leucine-rich repeat protein 2/20	NA	SM00367/0.073/Leucine-rich repeat - CC (cysteine-containing) subfamily	NA
Unigene13867_All	518	0.01	1.84	7.52356	0.931054	Up	gi|359485176|ref|XP_002280075.2|/2.84679e-43/PREDICTED: probable LRR receptor-like serine/threonine-protein kinase At3g47570-like [Vitis vinifera]	NA	sp|C0LGQ5|GSO1_ARATH/2e-31/LRR receptor-like serine/threonine-protein kinase GSO1 OS=Arabidopsis thaliana GN=GSO1 PE=2 SV=1	vvi:100241966/6e-44/probable LRR receptor-like serine/threonine-protein kinase At3g47570; K13420 LRR receptor-like serine/threonine-protein kinase FLS2 [EC:2.7.11.1]	alr0124_1/6e-11/---	PTHR24420/3.7E-51/--	NA
Unigene2355_All	533	0.385	0.415	0.108253	0.227988	*	gi|568861850|ref|XP_006484412.1|/1.31026e-49/PREDICTED: probable LRR receptor-like serine/threonine-protein kinase At1g51880-like [Citrus sinensis]	gi|302583494|gb|GU253119.1|/3e-09/Cercis canadensis clone 707 microsatellite sequence	sp|Q9FZB8|Y5181_ARATH/4e-09/Probable LRR receptor-like serine/threonine-protein kinase At1g51810 OS=Arabidopsis thaliana GN=At1g51810 PE=2 SV=1	bvg:104907707/1e-06/mucin-2-like; K00430 peroxidase [EC:1.11.1.7]	NA	PF12819/5.4E-17/Carbohydrate-binding protein of the ER	cellular_component:GO:0016020//membrane;
Unigene8858_All	534	0.1	0.62	2.63227	0.488769	*	gi|224103409|ref|XP_002313045.1|/3.35525e-29/leucine-rich repeat transmembrane protein kinase [Populus trichocarpa] &gt;gi|222849453|gb|EEE87000.1| leucine-rich repeat transmembrane protein kinase [Populus trichocarpa]	NA	sp|C0LGK4|Y2165_ARATH/4e-30/Probable LRR receptor-like serine/threonine-protein kinase At2g16250 OS=Arabidopsis thaliana GN=At2g16250 PE=2 SV=1	NA	NA	PTHR24420/7.4E-21/--	biological_process:GO:0007169//transmembrane receptor protein tyrosine kinase signaling pathway;GO:0006468//protein phosphorylation;cellular_component:GO:0009505//plant-type cell wall;GO:0009506//plasmodesma;GO:0005886//plasma membrane;molecular_function:GO:0005524//ATP binding;GO:0004674//protein serine/threonine kinase activity;
CL1260.Contig2_All	541	0.01	1.64	7.35755	0.915529	Up	gi|224139658|ref|XP_002323215.1|/2.83885e-23/hypothetical protein POPTR_0016s02970g [Populus trichocarpa] &gt;gi|222867845|gb|EEF04976.1| hypothetical protein POPTR_0016s02970g [Populus trichocarpa]	NA	sp|C0LGP4|Y3475_ARATH/3e-11/Probable LRR receptor-like serine/threonine-protein kinase At3g47570 OS=Arabidopsis thaliana GN=At3g47570 PE=2 SV=1	tcc:TCM_029651/2e-21/Leucine-rich repeat protein kinase family protein; K13420 LRR receptor-like serine/threonine-protein kinase FLS2 [EC:2.7.11.1]	NA	PTHR24420:SF672/9.0E-30/--	molecular_function:GO:0016301//kinase activity;
Unigene13442_All	545	0.185	0.505	1.44876	0.394074	*	gi|590707142|ref|XP_007047922.1|/2.69663e-29/Leucine-rich repeat transmembrane protein kinase family protein isoform 3 [Theobroma cacao] &gt;gi|508700183|gb|EOX92079.1| Leucine-rich repeat transmembrane protein kinase family protein isoform 3 [Theobroma cacao]	NA	sp|C0LGX1|Y5524_ARATH/2e-20/Probable LRR receptor-like serine/threonine-protein kinase At5g65240 OS=Arabidopsis thaliana GN=At5g65240 PE=2 SV=1	fve:101309130/3e-12/LRR receptor-like serine/threonine-protein kinase FLS2; K13420 LRR receptor-like serine/threonine-protein kinase FLS2 [EC:2.7.11.1]	NA	PTHR24420:SF717/6.8E-33/--	biological_process:GO:0006468//protein phosphorylation;cellular_component:GO:0016021//integral component of membrane;molecular_function:GO:0004674//protein serine/threonine kinase activity;GO:0005524//ATP binding;
Unigene13320_All	557	0.01	0.785	6.29462	0.740477	*	gi|460407232|ref|XP_004249058.1|/5.1871e-71/PREDICTED: F-box/LRR-repeat protein 3 [Solanum lycopersicum]	gi|225434418|ref|XM_002277470.1|/4e-08/PREDICTED: Vitis vinifera F-box/LRR-repeat protein 3-like (LOC100246775), mRNA	sp|Q8RWU5|FBL3_ARATH/9e-57/F-box/LRR-repeat protein 3 OS=Arabidopsis thaliana GN=FBL3 PE=2 SV=1	bvg:104900260/2e-74/F-box/LRR-repeat protein 3-like; K10268 F-box and leucine-rich repeat protein 2/20	NA	PF13516/0.0037/Leucine Rich repeat	NA
CL1240.Contig1_All	578	0.095	0.04	-1.24793	0.247071	*	gi|720074246|ref|XP_010278958.1|/2.08806e-57/PREDICTED: probable LRR receptor-like serine/threonine-protein kinase At1g06840 [Nelumbo nucifera]	NA	sp|C0LGD7|Y1684_ARATH/2e-46/Probable LRR receptor-like serine/threonine-protein kinase At1g06840 OS=Arabidopsis thaliana GN=At1g06840 PE=2 SV=2	sly:101264408/2e-13/LRR receptor-like serine/threonine-protein kinase EFR; K13420 LRR receptor-like serine/threonine-protein kinase FLS2 [EC:2.7.11.1]	NA	PF13855/6.3E-7/Leucine rich repeat	NA
Unigene13405_All	579	0.01	1.125	6.81378	0.849475	Up	gi|590570142|ref|XP_007011266.1|/2.7653e-09/F-box/RNI-like superfamily protein [Theobroma cacao] &gt;gi|508728179|gb|EOY20076.1| F-box/RNI-like superfamily protein [Theobroma cacao]	NA	sp|Q8L7H1|FBL75_ARATH/2e-07/F-box/LRR-repeat protein At4g14103 OS=Arabidopsis thaliana GN=At4g14103 PE=2 SV=1	NA	NA	PTHR31639:SF1/1.4E-15/--	NA
CL986.Contig2_All	582	0.09	1.77	4.29768	0.689625	*	gi|723725945|ref|XP_004246208.2|/1.333e-43/PREDICTED: probable LRR receptor-like serine/threonine-protein kinase At3g47570 [Solanum lycopersicum]	NA	sp|C0LGT6|EFR_ARATH/3e-29/LRR receptor-like serine/threonine-protein kinase EFR OS=Arabidopsis thaliana GN=EFR PE=1 SV=1	sly:104645856/1e-39/probable LRR receptor-like serine/threonine-protein kinase At3g47570; K13420 LRR receptor-like serine/threonine-protein kinase FLS2 [EC:2.7.11.1]	MA2301_1/3e-09/---	PTHR24420/2.0E-62/--	molecular_function:GO:0016301//kinase activity;
Unigene12738_All	619	0.7	0.69	-0.0207586	0.194405	*	gi|590576282|ref|XP_007012918.1|/7.72082e-43/F-box/RNI-like superfamily protein, putative [Theobroma cacao] &gt;gi|508783281|gb|EOY30537.1| F-box/RNI-like superfamily protein, putative [Theobroma cacao]	NA	sp|Q9M0E1|FBL77_ARATH/2e-37/F-box/LRR-repeat protein At4g29420 OS=Arabidopsis thaliana GN=At4g29420 PE=2 SV=1	NA	NA	NA	NA
Unigene19760_All	638	0.31	0.67	1.11189	0.403615	*	gi|661897251|emb|CDO98963.1|/1.68204e-80/unnamed protein product [Coffea canephora]	gi|359477462|ref|XM_002279051.2|/4e-24/PREDICTED: Vitis vinifera F-box/LRR-repeat protein 4-like (LOC100254543), mRNA	sp|Q9C5D2|FBL4_ARATH/3e-67/F-box/LRR-repeat protein 4 OS=Arabidopsis thaliana GN=FBL4 PE=2 SV=1	tcc:TCM_021071/7e-78/F-box/RNI-like superfamily protein isoform 1; K10268 F-box and leucine-rich repeat protein 2/20	NA	SM00367/280.0/Leucine-rich repeat - CC (cysteine-containing) subfamily	NA
CL471.Contig2_All	644	0.08	1.23	3.94251	0.638611	*	gi|633020245|gb|AHZ44755.1|/2.84286e-75/LRR.XII-like protein, partial [Platanus x acerifolia]	gi|359486509|ref|XM_002271281.2|/2e-19/PREDICTED: Vitis vinifera probable LRR receptor-like serine/threonine-protein kinase At3g47570-like (LOC100241667), partial mRNA	sp|C0LGP4|Y3475_ARATH/7e-63/Probable LRR receptor-like serine/threonine-protein kinase At3g47570 OS=Arabidopsis thaliana GN=At3g47570 PE=2 SV=1	cit:102621016/1e-74/probable LRR receptor-like serine/threonine-protein kinase At3g47570-like; K04730 interleukin-1 receptor-associated kinase 1 [EC:2.7.11.1]	all0886_1/5e-10/---	PS00108/-/Serine/Threonine protein kinases active-site signature.	biological_process:GO:0006468//protein phosphorylation;cellular_component:GO:0016021//integral component of membrane;molecular_function:GO:0004674//protein serine/threonine kinase activity;GO:0005524//ATP binding;
Unigene10594_All	648	0.15	0.9	2.58496	0.555667	*	gi|702256549|ref|XP_010027266.1|/5.49461e-66/PREDICTED: plant intracellular Ras-group-related LRR protein 9-like [Eucalyptus grandis]	gi|116310286|emb|CR855189.1|/3e-09/Oryza sativa genomic DNA, chromosome 4, BAC clone: OSIGBa0106G07, complete sequence	sp|Q9FFJ3|PIRL1_ARATH/8e-61/Plant intracellular Ras-group-related LRR protein 1 OS=Arabidopsis thaliana GN=PIRL1 PE=2 SV=1	egr:104439751/4e-15/leucine-rich repeat protein SHOC-2-like; K19613 leucine-rich repeat protein SHOC2	alr0124_1/1e-15/---	PS51450/6.126/Leucine-rich repeat profile.	NA
Unigene2081_All	651	0.08	0.645	3.01123	0.508302	*	gi|225437221|ref|XP_002275262.1|/7.05975e-45/PREDICTED: F-box/LRR-repeat protein 17 [Vitis vinifera] &gt;gi|297735494|emb|CBI17934.3| unnamed protein product [Vitis vinifera]	gi|225437220|ref|XM_002275226.1|/9e-19/PREDICTED: Vitis vinifera F-box/LRR-repeat protein 17-like (LOC100254550), mRNA	sp|Q8W104|FBL17_ARATH/1e-30/F-box/LRR-repeat protein 17 OS=Arabidopsis thaliana GN=FBL17 PE=1 SV=1	NA	NA	PTHR23125/1.4E-26/--	biological_process:GO:0009555//pollen development;GO:0055047//generative cell mitosis;GO:0031146//SCF-dependent proteasomal ubiquitin-dependent protein catabolic process;GO:0009793//embryo development ending in seed dormancy;cellular_component:GO:0001673//male germ cell nucleus;GO:0019005//SCF ubiquitin ligase complex;
Unigene1251_All	659	0.22	0.48	1.12553	0.362125	*	gi|224116872|ref|XP_002317415.1|/3.57159e-52/leucine-rich repeat transmembrane protein kinase [Populus trichocarpa] &gt;gi|222860480|gb|EEE98027.1| leucine-rich repeat transmembrane protein kinase [Populus trichocarpa]	NA	sp|C0LGU7|Y5458_ARATH/2e-43/Probable LRR receptor-like serine/threonine-protein kinase At5g45840 OS=Arabidopsis thaliana GN=At5g45840 PE=2 SV=1	zma:542016/4e-26/serk2; somatic embryogenesis receptor-like kinase2; K13418 somatic embryogenesis receptor kinase 1 [EC:2.7.10.1 2.7.11.1]	NA	PF00560/0.69/Leucine Rich Repeat	biological_process:GO:0016310//phosphorylation;cellular_component:GO:0016020//membrane;molecular_function:GO:0016301//kinase activity;
Unigene10269_All	659	0.15	0.96	2.67807	0.570078	*	gi|567896432|ref|XP_006440704.1|/2.17689e-33/hypothetical protein CICLE_v10021749mg [Citrus clementina] &gt;gi|557542966|gb|ESR53944.1| hypothetical protein CICLE_v10021749mg [Citrus clementina]	gi|160950932|emb|CU229021.1|/4e-24/Populus EST from severe drought-stressed leaves	sp|B9F655|PIRL7_ORYSJ/3e-33/Plant intracellular Ras-group-related LRR protein 7 OS=Oryza sativa subsp. japonica GN=IRL7 PE=2 SV=1	ppp:PHYPADRAFT_149714/8e-20/hypothetical protein; K19613 leucine-rich repeat protein SHOC2	NA	NA	NA
Unigene12018_All	668	0.43	0.63	0.551015	0.303206	*	gi|225434508|ref|XP_002278392.1|/6.28665e-52/PREDICTED: probable LRR receptor-like serine/threonine-protein kinase At5g45840-like [Vitis vinifera]	NA	sp|C0LGU7|Y5458_ARATH/3e-25/Probable LRR receptor-like serine/threonine-protein kinase At5g45840 OS=Arabidopsis thaliana GN=At5g45840 PE=2 SV=1	brp:103839616/4e-20/LRR receptor-like serine/threonine-protein kinase FLS2; K13420 LRR receptor-like serine/threonine-protein kinase FLS2 [EC:2.7.11.1]	NA	PF08263/1.5E-13/Leucine rich repeat N-terminal domain	NA
Unigene1275_All	668	0.01	0.47	5.55459	0.567491	*	gi|449456693|ref|XP_004146083.1|/2.71433e-71/PREDICTED: probable LRR receptor-like serine/threonine-protein kinase At1g53440-like [Cucumis sativus] &gt;gi|449521066|ref|XP_004167552.1| PREDICTED: probable LRR receptor-like serine/threonine-protein kinase At1g53440-like [Cucumis sativus]	NA	sp|C0LGG9|Y5344_ARATH/8e-59/Probable LRR receptor-like serine/threonine-protein kinase At1g53440 OS=Arabidopsis thaliana GN=At1g53440 PE=2 SV=2	jcu:105650164/7e-13/probable LRR receptor-like serine/threonine-protein kinase At1g53430; K04733 interleukin-1 receptor-associated kinase 4 [EC:2.7.11.1]	NA	PF11721/2.1E-25/Di-glucose binding within endoplasmic reticulum	NA
Unigene7662_All	679	0.28	0.62	1.14684	0.396464	*	gi|593781575|ref|XP_007153828.1|/1.71498e-20/hypothetical protein PHAVU_003G068400g [Phaseolus vulgaris] &gt;gi|561027182|gb|ESW25822.1| hypothetical protein PHAVU_003G068400g [Phaseolus vulgaris]	gi|532235442|gb|KF023889.1|/1e-11/Arbutus unedo clone 33468 microsatellite sequence	sp|Q9M9S4|Y1143_ARATH/5e-16/Probable LRR receptor-like serine/threonine-protein kinase At1g14390 OS=Arabidopsis thaliana GN=At1g14390 PE=2 SV=1	NA	NA	PTHR24420:SF671/7.4E-12/--	cellular_component:GO:0016020//membrane;
Unigene11953_All	694	0.21	1.65	2.974	0.652232	*	gi|719969171|ref|XP_010267641.1|/5.01472e-23/PREDICTED: probable LRR receptor-like serine/threonine-protein kinase At5g10290 isoform X2 [Nelumbo nucifera]	NA	sp|C0LGX1|Y5524_ARATH/3e-18/Probable LRR receptor-like serine/threonine-protein kinase At5g65240 OS=Arabidopsis thaliana GN=At5g65240 PE=2 SV=1	gmx:100788119/9e-09/LRR receptor-like serine/threonine-protein kinase FLS2-like; K13420 LRR receptor-like serine/threonine-protein kinase FLS2 [EC:2.7.11.1]	NA	PF08263/4.0E-9/Leucine rich repeat N-terminal domain	biological_process:GO:0016310//phosphorylation;cellular_component:GO:0016020//membrane;molecular_function:GO:0000166//nucleotide binding;GO:0004672//protein kinase activity;
CL1782.Contig2_All	700	0.01	0.565	5.82018	0.624973	*	gi|643698472|gb|KDP20236.1|/1.31507e-18/hypothetical protein JCGZ_08635 [Jatropha curcas]	NA	sp|Q9FZ70|FDL1_ARATH/1e-15/F-box/FBD/LRR-repeat protein At1g13570 OS=Arabidopsis thaliana GN=At1g13570 PE=2 SV=1	NA	NA	PTHR32212/2.2E-15/--	NA
Unigene8034_All	710	0.07	0.945	3.75489	0.593869	*	gi|302142859|emb|CBI20154.3|/1.05396e-71/unnamed protein product [Vitis vinifera]	gi|502089722|ref|XM_004488942.1|/1e-08/PREDICTED: Cicer arietinum probable LRR receptor-like serine/threonine-protein kinase At1g53430-like (LOC101514311), mRNA	sp|C0LGG8|Y5343_ARATH/4e-59/Probable LRR receptor-like serine/threonine-protein kinase At1g53430 OS=Arabidopsis thaliana GN=At1g53430 PE=1 SV=1	vvi:100253808/3e-22/LRR receptor-like serine/threonine-protein kinase FLS2; K13420 LRR receptor-like serine/threonine-protein kinase FLS2 [EC:2.7.11.1]	alr0124_1/4e-13/---	PF13855/4.2E-8/Leucine rich repeat	NA
Unigene705_All	740	0.505	2.01	1.99284	0.622116	*	gi|590572217|ref|XP_007011796.1|/2.65535e-20/Receptor like protein 1, putative [Theobroma cacao] &gt;gi|508782159|gb|EOY29415.1| Receptor like protein 1, putative [Theobroma cacao]	NA	sp|Q9ZRF9|RPK1_ARATH/3e-07/Probable LRR receptor-like serine/threonine-protein kinase RPK1 OS=Arabidopsis thaliana GN=RPK1 PE=1 SV=1	cit:102615962/1e-12/probable LRR receptor-like serine/threonine-protein kinase At2g24230-like; K17550 protein phosphatase 1 regulatory subunit 7	NA	PTHR24420/1.4E-16/--	NA
Unigene12620_All	742	0.31	1.105	1.83371	0.547833	*	gi|661895829|emb|CDP00407.1|/4.06452e-77/unnamed protein product [Coffea canephora]	gi|359472527|ref|XM_002269178.2|/5e-70/PREDICTED: Vitis vinifera probable leucine-rich repeat receptor-like protein kinase At1g35710 (LOC100243945), mRNA	sp|C0LGF5|Y1341_ARATH/2e-20/Probable LRR receptor-like serine/threonine-protein kinase At1g34110 OS=Arabidopsis thaliana GN=At1g34110 PE=2 SV=2	mdm:103434977/4e-23/LRR receptor-like serine/threonine-protein kinase FLS2; K13420 LRR receptor-like serine/threonine-protein kinase FLS2 [EC:2.7.11.1]	alr0124_1/4e-10/---	SM00369/39.0/Leucine-rich repeats, typical (most populated) subfamily	NA
CL592.Contig1_All	808	0.06	1.19	4.30986	0.64499	*	gi|643731616|gb|KDP38860.1|/1.54095e-27/hypothetical protein JCGZ_05017 [Jatropha curcas]	gi|281183753|gb|GQ376527.1|/2e-14/Salvia officinalis microsatellite SoUZ016 sequence	sp|C0LGP4|Y3475_ARATH/2e-17/Probable LRR receptor-like serine/threonine-protein kinase At3g47570 OS=Arabidopsis thaliana GN=At3g47570 PE=2 SV=1	cit:102607254/2e-27/probable LRR receptor-like serine/threonine-protein kinase At3g47570-like; K04730 interleukin-1 receptor-associated kinase 1 [EC:2.7.11.1]	NA	PTHR24420/2.1E-40/--	NA
Unigene9176_All	822	0.165	0.735	2.15528	0.501366	*	gi|590701676|ref|XP_007046446.1|/9.48248e-97/Plant intracellular ras group-related LRR 4 [Theobroma cacao] &gt;gi|508698707|gb|EOX90603.1| Plant intracellular ras group-related LRR 4 [Theobroma cacao]	gi|502161805|ref|XM_004512233.1|/4e-15/PREDICTED: Cicer arietinum leucine-rich repeat protein SHOC-2-like (LOC101504445), transcript variant X2, mRNA	sp|Q9SVW8|PIRL4_ARATH/2e-86/Plant intracellular Ras-group-related LRR protein 4 OS=Arabidopsis thaliana GN=PIRL4 PE=1 SV=1	egr:104436906/2e-20/TMV resistance protein N-like; K19613 leucine-rich repeat protein SHOC2	alr0124_1/5e-22/---	PS51450/5.733/Leucine-rich repeat profile.	NA
Unigene16168_All	848	0.16	0.53	1.72792	0.422608	*	gi|645263612|ref|XP_008237315.1|/3.68574e-75/PREDICTED: leucine-rich repeat receptor-like tyrosine-protein kinase At2g41820 [Prunus mume]	NA	sp|Q9FIZ3|GSO2_ARATH/2e-40/LRR receptor-like serine/threonine-protein kinase GSO2 OS=Arabidopsis thaliana GN=GSO2 PE=2 SV=2	mdm:103448436/2e-39/LRR receptor-like serine/threonine-protein kinase EFR; K13428 LRR receptor-like serine/threonine-protein kinase EFR [EC:2.7.11.1]	MA2301_1/5e-19/---	PS51450/6.064/Leucine-rich repeat profile.	NA
CL1705.Contig1_All	869	0.215	0.745	1.7929	0.480737	*	gi|359495495|ref|XP_003635004.1|/1.39009e-24/PREDICTED: putative F-box/LRR-repeat protein At5g02930-like [Vitis vinifera]	NA	sp|Q9FM89|FDL38_ARATH/2e-18/F-box/FBD/LRR-repeat protein At5g56420 OS=Arabidopsis thaliana GN=At5g56420 PE=2 SV=1	NA	NA	PF00646/9.4E-7/F-box domain	NA
Unigene5665_All	873	0.415	0.74	0.834414	0.358334	*	gi|1946300|emb|CAA73132.1|/2.2685e-83/hypothetical protein [Silene latifolia]	gi|359493860|ref|XM_003634634.1|/5e-24/PREDICTED: Vitis vinifera leucine-rich repeat-containing protein 40-like, transcript variant 2 (LOC100252026), mRNA	sp|Q6K7R2|PIRL6_ORYSJ/2e-64/Plant intracellular Ras-group-related LRR protein 6 OS=Oryza sativa subsp. japonica GN=IRL6 PE=2 SV=1	egr:104436906/5e-14/TMV resistance protein N-like; K19613 leucine-rich repeat protein SHOC2	alr0124_1/7e-18/---	PS51450/4.732/Leucine-rich repeat profile.	NA
Unigene12636_All	921	0.01	1.18	6.88264	0.859574	Up	gi|697113373|ref|XP_009610565.1|/5.72755e-80/PREDICTED: plant intracellular Ras-group-related LRR protein 9-like [Nicotiana tomentosiformis]	gi|357461812|ref|XM_003601140.1|/4e-06/Medicago truncatula Leucine-rich-repeat protein (MTR_3g076990) mRNA, complete cds	sp|Q9FFJ3|PIRL1_ARATH/8e-74/Plant intracellular Ras-group-related LRR protein 1 OS=Arabidopsis thaliana GN=PIRL1 PE=2 SV=1	egr:104439751/2e-10/leucine-rich repeat protein SHOC-2-like; K19613 leucine-rich repeat protein SHOC2	ECU09g0200/2e-12/---	PS51450/6.595/Leucine-rich repeat profile.	NA
CL13.Contig1_All	950	0.07	0.63	3.16993	0.505516	*	gi|470146654|ref|XP_004308937.1|/1.55562e-27/PREDICTED: LRR receptor-like serine/threonine-protein kinase EFR-like [Fragaria vesca subsp. vesca]	NA	sp|C0LGT6|EFR_ARATH/1e-19/LRR receptor-like serine/threonine-protein kinase EFR OS=Arabidopsis thaliana GN=EFR PE=1 SV=1	fve:101296821/1e-22/LRR receptor-like serine/threonine-protein kinase EFR; K04730 interleukin-1 receptor-associated kinase 1 [EC:2.7.11.1]	NA	PTHR24420:SF733/2.1E-25/--	molecular_function:GO:0016301//kinase activity;
Unigene7827_All	1009	0.01	0.435	5.44294	0.539226	*	gi|566194766|ref|XP_006377707.1|/6.12644e-94/hypothetical protein POPTR_0011s10410g [Populus trichocarpa] &gt;gi|550328087|gb|ERP55504.1| hypothetical protein POPTR_0011s10410g [Populus trichocarpa]	NA	sp|C0LGP4|Y3475_ARATH/8e-75/Probable LRR receptor-like serine/threonine-protein kinase At3g47570 OS=Arabidopsis thaliana GN=At3g47570 PE=2 SV=1	mdm:103448436/8e-69/LRR receptor-like serine/threonine-protein kinase EFR; K13428 LRR receptor-like serine/threonine-protein kinase EFR [EC:2.7.11.1]	alr0124_1/1e-20/---	PF00560/0.056/Leucine Rich Repeat	biological_process:GO:0016310//phosphorylation;molecular_function:GO:0004672//protein kinase activity;
Unigene13989_All	1012	0.13	0.72	2.46949	0.510656	*	gi|595894030|ref|XP_007213669.1|/1.94105e-63/hypothetical protein PRUPE_ppa001022mg [Prunus persica] &gt;gi|462409534|gb|EMJ14868.1| hypothetical protein PRUPE_ppa001022mg [Prunus persica]	gi|359488584|ref|XR_077795.2|/2e-08/PREDICTED: Vitis vinifera systemin receptor SR160-like (LOC100246363), miscRNA	sp|C0LGS2|Y4361_ARATH/6e-33/Probable LRR receptor-like serine/threonine-protein kinase At4g36180 OS=Arabidopsis thaliana GN=At4g36180 PE=2 SV=1	mtr:MTR_1g101250/6e-40/Receptor protein kinase-like protein; K19613 leucine-rich repeat protein SHOC2	alr0124_1/2e-13/---	PF13504/4.8/Leucine rich repeat	NA
Unigene8469_All	1013	0.135	1.105	3.03302	0.602656	*	gi|147776552|emb|CAN65127.1|/3.50477e-97/hypothetical protein VITISV_005830 [Vitis vinifera]	gi|225434503|ref|XM_002275617.1|/1e-06/PREDICTED: Vitis vinifera LRR repeats and ubiquitin-like domain-containing protein At2g30105 (LOC100255265), mRNA	sp|Q7XDQ7|PIRL8_ORYSJ/1e-84/Plant intracellular Ras-group-related LRR protein 8 OS=Oryza sativa subsp. japonica GN=IRL8 PE=2 SV=1	bvg:104883663/5e-17/LRR receptor-like serine/threonine-protein kinase FLS2; K13420 LRR receptor-like serine/threonine-protein kinase FLS2 [EC:2.7.11.1]	alr0124_1/5e-21/---	PF13855/4.8E-11/Leucine rich repeat	NA
CL1454.Contig2_All	1038	0.085	0.99	3.54189	0.594642	*	gi|697180413|ref|XP_009599188.1|/6.77151e-144/PREDICTED: F-box/LRR-repeat protein 3 [Nicotiana tomentosiformis]	gi|312032545|gb|AC243112.1|/6e-24/Gossypium raimondii clone GR__Ba0036H09-hvg, complete sequence	sp|Q8RWU5|FBL3_ARATH/3e-122/F-box/LRR-repeat protein 3 OS=Arabidopsis thaliana GN=FBL3 PE=2 SV=1	bvg:104898419/1e-157/uncharacterized LOC104898419; K10268 F-box and leucine-rich repeat protein 2/20	NA	PTHR23125:SF248/2.1E-88/--	NA
Unigene362_All	1045	0.29	1.025	1.8215	0.534033	*	gi|566153658|ref|XP_006370084.1|/2.31016e-124/hypothetical protein POPTR_0001s39390g [Populus trichocarpa] &gt;gi|550349263|gb|ERP66653.1| hypothetical protein POPTR_0001s39390g [Populus trichocarpa]	gi|225461769|ref|XM_002283485.1|/1e-71/PREDICTED: Vitis vinifera probable LRR receptor-like serine/threonine-protein kinase At1g53430-like (LOC100243601), mRNA	sp|C0LGG9|Y5344_ARATH/7e-117/Probable LRR receptor-like serine/threonine-protein kinase At1g53440 OS=Arabidopsis thaliana GN=At1g53440 PE=2 SV=2	bvg:104891368/2e-106/probable LRR receptor-like serine/threonine-protein kinase At1g53440; K04733 interleukin-1 receptor-associated kinase 4 [EC:2.7.11.1]	YAR019c/4e-13/---	PTHR24420/8.2E-164/--	biological_process:GO:0006468//protein phosphorylation;cellular_component:GO:0016021//integral component of membrane;GO:0005886//plasma membrane;molecular_function:GO:0004674//protein serine/threonine kinase activity;GO:0005524//ATP binding;
Unigene4809_All	1051	0.33	1.57	2.25023	0.619996	*	gi|643703823|gb|KDP20887.1|/1.29561e-41/hypothetical protein JCGZ_21358 [Jatropha curcas]	NA	sp|Q9LYZ4|FBL79_ARATH/1e-11/F-box/LRR-repeat protein At5g02910 OS=Arabidopsis thaliana GN=At5g02910 PE=2 SV=1	NA	NA	PTHR32212:SF56/1.7E-30/--	NA
Unigene11383_All	1064	0.125	0.91	2.86394	0.565155	*	gi|643733123|gb|KDP40070.1|/1.79857e-139/hypothetical protein JCGZ_02068 [Jatropha curcas]	gi|359477462|ref|XM_002279051.2|/2e-30/PREDICTED: Vitis vinifera F-box/LRR-repeat protein 4-like (LOC100254543), mRNA	sp|Q9C5D2|FBL4_ARATH/1e-127/F-box/LRR-repeat protein 4 OS=Arabidopsis thaliana GN=FBL4 PE=2 SV=1	tcc:TCM_021071/5e-139/F-box/RNI-like superfamily protein isoform 1; K10268 F-box and leucine-rich repeat protein 2/20	NA	PTHR23125:SF102/1.4E-121/--	NA
Unigene4714_All	1115	0.115	1.08	3.23133	0.604093	*	gi|641829975|gb|KDO49077.1|/1.60025e-77/hypothetical protein CISIN_1g002462mg [Citrus sinensis]	gi|359475327|ref|XM_003631609.1|/9e-08/PREDICTED: Vitis vinifera probable LRR receptor-like serine/threonine-protein kinase At2g16250-like (LOC100853635), mRNA	sp|C0LGK4|Y2165_ARATH/2e-58/Probable LRR receptor-like serine/threonine-protein kinase At2g16250 OS=Arabidopsis thaliana GN=At2g16250 PE=2 SV=1	egu:105055226/8e-09/serine/threonine-protein kinase CDL1-like; K04733 interleukin-1 receptor-associated kinase 4 [EC:2.7.11.1]	NA	PTHR24420/1.0E-66/--	biological_process:GO:0006468//protein phosphorylation;cellular_component:GO:0016021//integral component of membrane;molecular_function:GO:0005524//ATP binding;GO:0004672//protein kinase activity;
Unigene799_All	1116	0.31	0.91	1.5536	0.487062	*	gi|719973040|ref|XP_010279243.1|/5.95533e-149/PREDICTED: probable LRR receptor-like serine/threonine-protein kinase RKF3 [Nelumbo nucifera]	gi|210141814|dbj|AK245733.1|/4e-19/Glycine max cDNA, clone: GMFL01-40-A08	sp|P93050|RKF3_ARATH/7e-140/Probable LRR receptor-like serine/threonine-protein kinase RKF3 OS=Arabidopsis thaliana GN=RKF3 PE=2 SV=1	egr:104439679/6e-65/PTI1-like tyrosine-protein kinase At3g15890; K04733 interleukin-1 receptor-associated kinase 4 [EC:2.7.11.1]	MYPU_6850/2e-17/---	SM00220/9.6E-31/Serine/Threonine protein kinases, catalytic domain	biological_process:GO:0006468//protein phosphorylation;cellular_component:GO:0016021//integral component of membrane;GO:0005886//plasma membrane;molecular_function:GO:0004674//protein serine/threonine kinase activity;GO:0005524//ATP binding;
CL28.Contig1_All	1120	0.035	0.5	3.8365	0.476784	*	gi|702276486|ref|XP_010044511.1|/1.14363e-99/PREDICTED: probable LRR receptor-like serine/threonine-protein kinase At1g67720 isoform X1 [Eucalyptus grandis]	gi|225425927|ref|XM_002267632.1|/2e-30/PREDICTED: Vitis vinifera probable LRR receptor-like serine/threonine-protein kinase At1g67720-like (LOC100240962), mRNA	sp|C0LGI2|Y1677_ARATH/3e-93/Probable LRR receptor-like serine/threonine-protein kinase At1g67720 OS=Arabidopsis thaliana GN=At1g67720 PE=2 SV=1	mus:103975371/2e-45/receptor-like protein kinase At3g21340; K04733 interleukin-1 receptor-associated kinase 4 [EC:2.7.11.1]	Cgl0042/2e-09/---	PTHR24420:SF544/6.2E-48/--	NA
Unigene6064_All	1127	0.155	1.025	2.72528	0.582064	*	gi|1946300|emb|CAA73132.1|/1.53265e-168/hypothetical protein [Silene latifolia]	gi|470110806|ref|XM_004291606.1|/4e-22/PREDICTED: Fragaria vesca subsp. vesca leucine-rich repeat-containing protein 40-like (LOC101302723), mRNA	sp|Q6K7R2|PIRL6_ORYSJ/8e-138/Plant intracellular Ras-group-related LRR protein 6 OS=Oryza sativa subsp. japonica GN=IRL6 PE=2 SV=1	egr:104436906/3e-26/TMV resistance protein N-like; K19613 leucine-rich repeat protein SHOC2	alr0124_1/2e-35/---	PS51450/6.264/Leucine-rich repeat profile.	NA
CL13.Contig2_All	1131	0.14	0.26	0.893085	0.278355	*	gi|470146654|ref|XP_004308937.1|/1.76995e-31/PREDICTED: LRR receptor-like serine/threonine-protein kinase EFR-like [Fragaria vesca subsp. vesca]	NA	sp|C0LGT6|EFR_ARATH/2e-24/LRR receptor-like serine/threonine-protein kinase EFR OS=Arabidopsis thaliana GN=EFR PE=1 SV=1	fve:101296821/2e-25/LRR receptor-like serine/threonine-protein kinase EFR; K04730 interleukin-1 receptor-associated kinase 1 [EC:2.7.11.1]	NA	NA	molecular_function:GO:0016301//kinase activity;
CL1240.Contig2_All	1174	0.1	0.675	2.75489	0.50938	*	gi|720088828|ref|XP_010244582.1|/9.3191e-148/PREDICTED: probable LRR receptor-like serine/threonine-protein kinase At1g06840 isoform X3 [Nelumbo nucifera]	gi|359481034|ref|XM_002266170.2|/4e-07/PREDICTED: Vitis vinifera probable LRR receptor-like serine/threonine-protein kinase At1g06840-like (LOC100243382), mRNA	sp|C0LGD7|Y1684_ARATH/4e-125/Probable LRR receptor-like serine/threonine-protein kinase At1g06840 OS=Arabidopsis thaliana GN=At1g06840 PE=2 SV=2	fve:101309130/2e-44/LRR receptor-like serine/threonine-protein kinase FLS2; K13420 LRR receptor-like serine/threonine-protein kinase FLS2 [EC:2.7.11.1]	alr0124_1/2e-19/---	SM00369/230.0/Leucine-rich repeats, typical (most populated) subfamily	biological_process:GO:0018108//peptidyl-tyrosine phosphorylation;cellular_component:GO:0016021//integral component of membrane;molecular_function:GO:0004713//protein tyrosine kinase activity;GO:0004674//protein serine/threonine kinase activity;GO:0005524//ATP binding;
Unigene29_All	1179	0.42	0.385	-0.125531	0.228779	*	gi|661898893|emb|CDO96887.1|/1.04882e-98/unnamed protein product [Coffea canephora]	gi|147766318|emb|AM456036.2|/2e-14/Vitis vinifera contig VV78X088590.12, whole genome shotgun sequence	sp|Q9FXF2|RKF1_ARATH/7e-84/Probable LRR receptor-like serine/threonine-protein kinase RFK1 OS=Arabidopsis thaliana GN=RKF1 PE=1 SV=1	fve:101295698/9e-35/probable LRR receptor-like serine/threonine-protein kinase At1g07650; K04733 interleukin-1 receptor-associated kinase 4 [EC:2.7.11.1]	NA	PF11721/2.0E-48/Di-glucose binding within endoplasmic reticulum	NA
CL6.Contig1_All	1273	0.085	1.22	3.84327	0.635593	*	gi|590610839|ref|XP_007021933.1|/0/Leucine-rich repeat transmembrane protein kinase isoform 1 [Theobroma cacao] &gt;gi|508721561|gb|EOY13458.1| Leucine-rich repeat transmembrane protein kinase isoform 1 [Theobroma cacao]	gi|225461769|ref|XM_002283485.1|/1e-127/PREDICTED: Vitis vinifera probable LRR receptor-like serine/threonine-protein kinase At1g53430-like (LOC100243601), mRNA	sp|C0LGG8|Y5343_ARATH/8e-180/Probable LRR receptor-like serine/threonine-protein kinase At1g53430 OS=Arabidopsis thaliana GN=At1g53430 PE=1 SV=1	bvg:104891368/2e-145/probable LRR receptor-like serine/threonine-protein kinase At1g53440; K04733 interleukin-1 receptor-associated kinase 4 [EC:2.7.11.1]	YAR019c/1e-19/---	PTHR24420/2.2E-230/--	biological_process:GO:0006468//protein phosphorylation;cellular_component:GO:0016021//integral component of membrane;molecular_function:GO:0005524//ATP binding;GO:0004672//protein kinase activity;
CL6.Contig2_All	1344	0.11	0.855	2.95842	0.556045	*	gi|643714618|gb|KDP27082.1|/0/hypothetical protein JCGZ_20306 [Jatropha curcas]	gi|225461769|ref|XM_002283485.1|/1e-108/PREDICTED: Vitis vinifera probable LRR receptor-like serine/threonine-protein kinase At1g53430-like (LOC100243601), mRNA	sp|C0LGG8|Y5343_ARATH/6e-168/Probable LRR receptor-like serine/threonine-protein kinase At1g53430 OS=Arabidopsis thaliana GN=At1g53430 PE=1 SV=1	bvg:104891368/4e-145/probable LRR receptor-like serine/threonine-protein kinase At1g53440; K04733 interleukin-1 receptor-associated kinase 4 [EC:2.7.11.1]	YAR019c/7e-22/---	SM00220/2.2E-38/Serine/Threonine protein kinases, catalytic domain	biological_process:GO:0006468//protein phosphorylation;cellular_component:GO:0016021//integral component of membrane;molecular_function:GO:0005524//ATP binding;GO:0004672//protein kinase activity;
Unigene308_All	1368	0.215	1.03	2.26024	0.565263	*	gi|697109308|ref|XP_009608510.1|/3.55444e-157/PREDICTED: probable LRR receptor-like serine/threonine-protein kinase At1g56140 [Nicotiana tomentosiformis]	gi|359485951|ref|XM_002267093.2|/4e-78/PREDICTED: Vitis vinifera probable LRR receptor-like serine/threonine-protein kinase At1g56130 (LOC100262365), mRNA	sp|C0LGH2|Y1561_ARATH/3e-141/Probable LRR receptor-like serine/threonine-protein kinase At1g56130 OS=Arabidopsis thaliana GN=At1g56130 PE=2 SV=2	mdm:103435244/2e-148/probable LRR receptor-like serine/threonine-protein kinase At1g56140; K04733 interleukin-1 receptor-associated kinase 4 [EC:2.7.11.1]	CAC1728_1/1e-18/---	PS00108/-/Serine/Threonine protein kinases active-site signature.	NA
Unigene8383_All	1373	0.245	1.03	2.07179	0.554463	*	gi|255572789|ref|XP_002527327.1|/1.79992e-108/F-box/LRR-repeat protein, putative [Ricinus communis] &gt;gi|223533327|gb|EEF35079.1| F-box/LRR-repeat protein, putative [Ricinus communis]	NA	sp|Q9C5D2|FBL4_ARATH/8e-21/F-box/LRR-repeat protein 4 OS=Arabidopsis thaliana GN=FBL4 PE=2 SV=1	bvg:104898526/3e-171/uncharacterized F-box/LRR-repeat protein C02F5.7-like; K10268 F-box and leucine-rich repeat protein 2/20	NA	PF13516/0.14/Leucine Rich repeat	NA
Unigene7537_All	1389	0.215	1.835	3.09337	0.6649	*	gi|641834440|gb|KDO53434.1|/1.47798e-150/hypothetical protein CISIN_1g016347mg [Citrus sinensis]	gi|359494471|ref|XM_002268701.2|/9e-27/PREDICTED: Vitis vinifera probable LRR receptor-like serine/threonine-protein kinase At1g53430 (LOC100259465), mRNA	sp|C0LGH3|Y5614_ARATH/2e-92/Probable LRR receptor-like serine/threonine-protein kinase At1g56140 OS=Arabidopsis thaliana GN=At1g56140 PE=2 SV=2	obr:102720101/1e-111/probable LRR receptor-like serine/threonine-protein kinase At1g07650-like; K04733 interleukin-1 receptor-associated kinase 4 [EC:2.7.11.1]	BH2504_1/1e-20/---	PS50011/36.725/Protein kinase domain profile.	biological_process:GO:0006468//protein phosphorylation;molecular_function:GO:0004674//protein serine/threonine kinase activity;GO:0005524//ATP binding;
CL1165.Contig5_All	1417	1.085	2.41	1.15134	0.534536	*	gi|356512695|ref|XP_003525052.1|/0/PREDICTED: probable LRR receptor-like serine/threonine-protein kinase At5g10290-like isoform X1 [Glycine max] &gt;gi|571456045|ref|XP_006580268.1| PREDICTED: probable LRR receptor-like serine/threonine-protein kinase At5g10290-like isoform X2 [Glycine max] &gt;gi|571456047|ref|XP_006580269.1| PREDICTED: probable LRR receptor-like serine/threonine-protein kinase …	gi|359497172|ref|XM_002268877.2|/1e-161/PREDICTED: Vitis vinifera probable LRR receptor-like serine/threonine-protein kinase At5g10290-like (LOC100267381), mRNA	sp|C0LGT1|Y5129_ARATH/0.0/Probable LRR receptor-like serine/threonine-protein kinase At5g10290 OS=Arabidopsis thaliana GN=At5g10290 PE=2 SV=1	bdi:100843313/3e-140/somatic embryogenesis receptor kinase 1-like; K13418 somatic embryogenesis receptor kinase 1 [EC:2.7.10.1 2.7.11.1]	YAR019c/3e-15/---	PF00069/7.3E-44/Protein kinase domain	biological_process:GO:0006468//protein phosphorylation;cellular_component:GO:0016021//integral component of membrane;molecular_function:GO:0004674//protein serine/threonine kinase activity;GO:0005524//ATP binding;
Unigene341_All	1433	0.445	1.275	1.51862	0.528121	*	gi|629117127|gb|KCW81802.1|/3.93949e-146/hypothetical protein EUGRSUZ_C03158 [Eucalyptus grandis]	gi|359475973|ref|XM_002279947.2|/1e-28/PREDICTED: Vitis vinifera F-box/LRR-repeat protein 15-like (LOC100262977), mRNA	sp|Q9SMY8|FBL15_ARATH/7e-127/F-box/LRR-repeat protein 15 OS=Arabidopsis thaliana GN=FBL15 PE=2 SV=2	ccp:CHC_T00009575001/2e-14/F-box and leucine rich repeat containing protein; K10273 F-box and leucine-rich repeat protein 7	NA	SM00367/51.0/Leucine-rich repeat - CC (cysteine-containing) subfamily	NA
Unigene11462_All	1447	0.26	1.885	2.85798	0.661683	*	gi|595862749|ref|XP_007211458.1|/2.50351e-148/hypothetical protein PRUPE_ppa007355mg [Prunus persica] &gt;gi|645237096|ref|XP_008225047.1| PREDICTED: putative serine/threonine-protein kinase [Prunus mume] &gt;gi|645237098|ref|XP_008225049.1| PREDICTED: putative serine/threonine-protein kinase [Prunus mume] &gt;gi|645237100|ref|XP_008225050.1| PREDICTED: putative serine/threonine-protein kinase [P…	gi|114158738|gb|AC182699.2|/3e-23/Populus trichocarpa clone Pop1-72K24, complete sequence	sp|C0LGH3|Y5614_ARATH/1e-87/Probable LRR receptor-like serine/threonine-protein kinase At1g56140 OS=Arabidopsis thaliana GN=At1g56140 PE=2 SV=2	gmx:100775344/1e-143/probable LRR receptor-like serine/threonine-protein kinase At1g53440-like; K04733 interleukin-1 receptor-associated kinase 4 [EC:2.7.11.1]	YAR019c/1e-20/---	PTHR24420/1.5E-167/--	biological_process:GO:0006468//protein phosphorylation;molecular_function:GO:0004674//protein serine/threonine kinase activity;GO:0005524//ATP binding;
Unigene8930_All	1465	0.255	2.405	3.23747	0.688097	*	gi|568848415|ref|XP_006478006.1|/4.05641e-154/PREDICTED: probable LRR receptor-like serine/threonine-protein kinase At1g56130-like [Citrus sinensis]	gi|502177159|ref|XM_004515964.1|/7e-40/PREDICTED: Cicer arietinum probable LRR receptor-like serine/threonine-protein kinase At1g56130-like (LOC101509510), transcript variant X4, mRNA	sp|C0LGH3|Y5614_ARATH/2e-90/Probable LRR receptor-like serine/threonine-protein kinase At1g56140 OS=Arabidopsis thaliana GN=At1g56140 PE=2 SV=2	obr:102720101/1e-115/probable LRR receptor-like serine/threonine-protein kinase At1g07650-like; K04733 interleukin-1 receptor-associated kinase 4 [EC:2.7.11.1]	BH2504_1/1e-19/---	SM00220/2.2E-33/Serine/Threonine protein kinases, catalytic domain	biological_process:GO:0046777//protein autophosphorylation;molecular_function:GO:0004674//protein serine/threonine kinase activity;GO:0005524//ATP binding;
Unigene10549_All	1469	0.06	1.425	4.56986	0.678466	*	gi|703154479|ref|XP_010110953.1|/0/hypothetical protein L484_021647 [Morus notabilis] &gt;gi|587942803|gb|EXC29339.1| hypothetical protein L484_021647 [Morus notabilis]	gi|297601390|ref|NM_001057300.2|/4e-35/Oryza sativa Japonica Group Os03g0645900 (Os03g0645900) mRNA, complete cds	sp|Q9LRR7|NCED3_ARATH/0.0/9-cis-epoxycarotenoid dioxygenase NCED3, chloroplastic OS=Arabidopsis thaliana GN=NCED3 PE=2 SV=1	sly:544163/0.0/nine-cis-epoxycarotenoid dioxygenase; K09840 9-cis-epoxycarotenoid dioxygenase [EC:1.13.11.51]	all1106/4e-52/---	PTHR10543:SF26/1.8E-276/--	biological_process:GO:0055114//oxidation-reduction process;molecular_function:GO:0016702//oxidoreductase activity, acting on single donors with incorporation of molecular oxygen, incorporation of two atoms of oxygen;
Unigene1614_All	1519	0.22	1.205	2.45346	0.59766	*	gi|596147917|ref|XP_007222700.1|/0/hypothetical protein PRUPE_ppa006391mg [Prunus persica] &gt;gi|462419636|gb|EMJ23899.1| hypothetical protein PRUPE_ppa006391mg [Prunus persica]	gi|470123406|ref|XM_004297670.1|/2e-24/PREDICTED: Fragaria vesca subsp. vesca F-box/LRR-repeat protein 2-like (LOC101309342), mRNA	sp|Q9C5D2|FBL4_ARATH/1e-46/F-box/LRR-repeat protein 4 OS=Arabidopsis thaliana GN=FBL4 PE=2 SV=1	bvg:104902543/0.0/F-box/LRR-repeat protein 20; K10268 F-box and leucine-rich repeat protein 2/20	NA	SM00367/350.0/Leucine-rich repeat - CC (cysteine-containing) subfamily	NA
Unigene4481_All	1542	0.375	2.33	2.63537	0.671369	*	gi|720076440|ref|XP_010279612.1|/1.00162e-126/PREDICTED: polyadenylate-binding protein-interacting protein 9-like [Nelumbo nucifera]	gi|225462108|ref|XM_002277806.1|/1e-122/PREDICTED: Vitis vinifera polyadenylate-binding protein, cytoplasmic and nuclear-like (LOC100251410), mRNA	sp|Q9LRR6|CID9_ARATH/2e-107/Polyadenylate-binding protein-interacting protein 9 OS=Arabidopsis thaliana GN=CID9 PE=4 SV=1	pop:POPTR_0010s21680g/1e-10/RNA recognition motif-containing family protein; K11294 nucleolin	NA	PF14259/3.9E-9/RNA recognition motif (a.k.a. RRM, RBD, or RNP domain)	molecular_function:GO:0000166//nucleotide binding;GO:0003676//nucleic acid binding;
CL2227.Contig3_All	1549	0.515	1.17	1.18386	0.479857	*	gi|719979691|ref|XP_010249563.1|/7.94137e-140/PREDICTED: protein phosphatase 1 regulatory subunit pprA [Nelumbo nucifera]	gi|225445121|ref|XM_002283803.1|/2e-25/PREDICTED: Vitis vinifera protein phosphatase 1 regulatory subunit pprA-like (LOC100250981), mRNA	sp|Q5G5E0|PIRL5_ARATH/1e-12/Plant intracellular Ras-group-related LRR protein 5 OS=Arabidopsis thaliana GN=PIRL5 PE=2 SV=1	bvg:104902275/7e-146/protein phosphatase 1 regulatory subunit pprA; K17550 protein phosphatase 1 regulatory subunit 7	YKL193c/2e-41/---	PS51450/7.127/Leucine-rich repeat profile.	NA
Unigene192_All	1583	0.29	1.175	2.01854	0.569288	*	gi|720076440|ref|XP_010279612.1|/3.34144e-125/PREDICTED: polyadenylate-binding protein-interacting protein 9-like [Nelumbo nucifera]	gi|225462108|ref|XM_002277806.1|/1e-100/PREDICTED: Vitis vinifera polyadenylate-binding protein, cytoplasmic and nuclear-like (LOC100251410), mRNA	sp|Q9LRR6|CID9_ARATH/3e-106/Polyadenylate-binding protein-interacting protein 9 OS=Arabidopsis thaliana GN=CID9 PE=4 SV=1	cit:102610503/8e-11/nucleolin 2-like; K11294 nucleolin	NA	PS50102/12.287/Eukaryotic RNA Recognition Motif (RRM) profile.	molecular_function:GO:0000166//nucleotide binding;GO:0003676//nucleic acid binding;
Unigene3068_All	1660	0.125	0.98	2.97085	0.582243	*	gi|703073994|ref|XP_010089700.1|/1.58462e-157/putative LRR receptor-like serine/threonine-protein kinase [Morus notabilis] &gt;gi|587847908|gb|EXB38223.1| putative LRR receptor-like serine/threonine-protein kinase [Morus notabilis]	gi|225443781|ref|XM_002266021.1|/5e-35/PREDICTED: Vitis vinifera probable LRR receptor-like serine/threonine-protein kinase At5g45840-like (LOC100251542), mRNA	sp|C0LGU7|Y5458_ARATH/5e-139/Probable LRR receptor-like serine/threonine-protein kinase At5g45840 OS=Arabidopsis thaliana GN=At5g45840 PE=2 SV=1	egr:104431689/3e-87/probable inactive receptor-like protein kinase At3g56050; K04733 interleukin-1 receptor-associated kinase 4 [EC:2.7.11.1]	NA	PF07714/3.0E-17/Protein tyrosine kinase	biological_process:GO:0016310//phosphorylation;molecular_function:GO:0016301//kinase activity;
Unigene9697_All	1667	0.245	1	2.02915	0.548965	*	gi|720064396|ref|XP_010275939.1|/1.63443e-45/PREDICTED: putative F-box/LRR-repeat protein At5g54820 [Nelumbo nucifera]	NA	sp|Q84W80|FBL42_ARATH/2e-19/F-box/LRR-repeat protein At3g03360 OS=Arabidopsis thaliana GN=At3g03360 PE=2 SV=2	NA	NA	PTHR32212:SF56/5.5E-41/--	NA
Unigene19708_All	1682	0.05	1.78	5.15381	0.735661	*	gi|590628559|ref|XP_007026751.1|/3.58344e-141/LRR receptor-like serine/threonine-protein kinase, putative [Theobroma cacao] &gt;gi|508715356|gb|EOY07253.1| LRR receptor-like serine/threonine-protein kinase, putative [Theobroma cacao]	gi|206204429|gb|EU722786.1|/2e-15/Platanus x acerifolia kinase-like protein pac.x.6.112 gene, partial cds	sp|C0LGP4|Y3475_ARATH/1e-115/Probable LRR receptor-like serine/threonine-protein kinase At3g47570 OS=Arabidopsis thaliana GN=At3g47570 PE=2 SV=1	cit:102621016/9e-133/probable LRR receptor-like serine/threonine-protein kinase At3g47570-like; K04730 interleukin-1 receptor-associated kinase 1 [EC:2.7.11.1]	slr0152/1e-16/---	PS00107/-/Protein kinases ATP-binding region signature.	biological_process:GO:0016310//phosphorylation;cellular_component:GO:0016020//membrane;molecular_function:GO:0000166//nucleotide binding;GO:0004672//protein kinase activity;
Unigene5510_All	1690	0.71	0.93	0.389412	0.293988	*	gi|359484681|ref|XP_002262830.2|/0/PREDICTED: insulin-like growth factor-binding protein complex acid labile subunit-like [Vitis vinifera] &gt;gi|296084545|emb|CBI25566.3| unnamed protein product [Vitis vinifera]	gi|359484680|ref|XM_002262794.2|/2e-28/PREDICTED: Vitis vinifera insulin-like growth factor-binding protein complex acid labile subunit-like (LOC100243795), mRNA	sp|Q8RWU5|FBL3_ARATH/2e-18/F-box/LRR-repeat protein 3 OS=Arabidopsis thaliana GN=FBL3 PE=2 SV=1	csl:COCSUDRAFT_45337/1e-41/L domain-like protein; K10280 F-box and leucine-rich repeat protein 14	CAC3280_2/3e-20/---	PS51450/4.562/Leucine-rich repeat profile.	NA
Unigene9555_All	1769	0.865	1.555	0.846143	0.423794	*	gi|641845289|gb|KDO64177.1|/0/hypothetical protein CISIN_1g002158mg [Citrus sinensis]	gi|359481034|ref|XM_002266170.2|/3e-24/PREDICTED: Vitis vinifera probable LRR receptor-like serine/threonine-protein kinase At1g06840-like (LOC100243382), mRNA	sp|C0LGD7|Y1684_ARATH/2e-176/Probable LRR receptor-like serine/threonine-protein kinase At1g06840 OS=Arabidopsis thaliana GN=At1g06840 PE=2 SV=2	mdm:103430557/1e-95/probable LRR receptor-like serine/threonine-protein kinase At1g06840; K04730 interleukin-1 receptor-associated kinase 1 [EC:2.7.11.1]	YAR019c/3e-19/---	PS00107/-/Protein kinases ATP-binding region signature.	biological_process:GO:0006468//protein phosphorylation;cellular_component:GO:0016021//integral component of membrane;molecular_function:GO:0004674//protein serine/threonine kinase activity;GO:0005524//ATP binding;
Unigene4411_All	1802	0.225	1.145	2.34735	0.58528	*	gi|359491092|ref|XP_002283895.2|/5.31237e-130/PREDICTED: F-box/LRR-repeat protein At5g63520-like [Vitis vinifera] &gt;gi|297734433|emb|CBI15680.3| unnamed protein product [Vitis vinifera]	NA	sp|Q9FMV0|FBL91_ARATH/6e-93/F-box/LRR-repeat protein At5g63520 OS=Arabidopsis thaliana GN=At5g63520 PE=2 SV=1	NA	sll0524/5e-12/---	SM00256/2.5E-5/A Receptor for Ubiquitination Targets	NA
CL1165.Contig1_All	1848	1.205	4.04	1.74532	0.640265	*	gi|356512695|ref|XP_003525052.1|/0/PREDICTED: probable LRR receptor-like serine/threonine-protein kinase At5g10290-like isoform X1 [Glycine max] &gt;gi|571456045|ref|XP_006580268.1| PREDICTED: probable LRR receptor-like serine/threonine-protein kinase At5g10290-like isoform X2 [Glycine max] &gt;gi|571456047|ref|XP_006580269.1| PREDICTED: probable LRR receptor-like serine/threonine-protein kinase …	gi|359497172|ref|XM_002268877.2|/1e-108/PREDICTED: Vitis vinifera probable LRR receptor-like serine/threonine-protein kinase At5g10290-like (LOC100267381), mRNA	sp|C0LGT1|Y5129_ARATH/0.0/Probable LRR receptor-like serine/threonine-protein kinase At5g10290 OS=Arabidopsis thaliana GN=At5g10290 PE=2 SV=1	sita:101770461/1e-161/somatic embryogenesis receptor kinase 2-like; K13418 somatic embryogenesis receptor kinase 1 [EC:2.7.10.1 2.7.11.1]	YAR019c/2e-16/---	PF13855/2.9E-10/Leucine rich repeat	biological_process:GO:0006468//protein phosphorylation;cellular_component:GO:0016021//integral component of membrane;molecular_function:GO:0004674//protein serine/threonine kinase activity;GO:0005524//ATP binding;
Unigene8299_All	1873	0.545	1.595	1.54923	0.555685	*	gi|645227541|ref|XP_008220569.1|/0/PREDICTED: F-box/LRR-repeat protein 15 [Prunus mume]	gi|359475973|ref|XM_002279947.2|/3e-15/PREDICTED: Vitis vinifera F-box/LRR-repeat protein 15-like (LOC100262977), mRNA	sp|Q9SMY8|FBL15_ARATH/0.0/F-box/LRR-repeat protein 15 OS=Arabidopsis thaliana GN=FBL15 PE=2 SV=2	zma:100384416/5e-98/uncharacterized LOC100384416; K10268 F-box and leucine-rich repeat protein 2/20	NA	SM00367/7.6/Leucine-rich repeat - CC (cysteine-containing) subfamily	NA
CL1165.Contig6_All	1953	0.12	0.12	0	0.188834	*	gi|356512695|ref|XP_003525052.1|/0/PREDICTED: probable LRR receptor-like serine/threonine-protein kinase At5g10290-like isoform X1 [Glycine max] &gt;gi|571456045|ref|XP_006580268.1| PREDICTED: probable LRR receptor-like serine/threonine-protein kinase At5g10290-like isoform X2 [Glycine max] &gt;gi|571456047|ref|XP_006580269.1| PREDICTED: probable LRR receptor-like serine/threonine-protein kinase …	gi|359497172|ref|XM_002268877.2|/1e-127/PREDICTED: Vitis vinifera probable LRR receptor-like serine/threonine-protein kinase At5g10290-like (LOC100267381), mRNA	sp|C0LGT1|Y5129_ARATH/0.0/Probable LRR receptor-like serine/threonine-protein kinase At5g10290 OS=Arabidopsis thaliana GN=At5g10290 PE=2 SV=1	bdi:100837196/2e-160/somatic embryogenesis receptor kinase 1-like; K13418 somatic embryogenesis receptor kinase 1 [EC:2.7.10.1 2.7.11.1]	YAR019c/4e-15/---	PS50011/34.563/Protein kinase domain profile.	biological_process:GO:0006468//protein phosphorylation;cellular_component:GO:0016021//integral component of membrane;molecular_function:GO:0004674//protein serine/threonine kinase activity;GO:0005524//ATP binding;
CL1260.Contig3_All	1971	0.09	2.445	4.76377	0.734026	*	gi|359485453|ref|XP_003633276.1|/8.74248e-166/PREDICTED: probable LRR receptor-like serine/threonine-protein kinase At3g47570-like [Vitis vinifera]	gi|357484462|ref|XM_003612471.1|/6e-07/Medicago truncatula Kinase-like protein (MTR_5g025930) mRNA, complete cds	sp|C0LGP4|Y3475_ARATH/1e-107/Probable LRR receptor-like serine/threonine-protein kinase At3g47570 OS=Arabidopsis thaliana GN=At3g47570 PE=2 SV=1	tcc:TCM_029651/2e-157/Leucine-rich repeat protein kinase family protein; K13420 LRR receptor-like serine/threonine-protein kinase FLS2 [EC:2.7.11.1]	lin1934_1/2e-25/---	PS00107/-/Protein kinases ATP-binding region signature.	molecular_function:GO:0016301//kinase activity;
CL1168.Contig3_All	2022	0.345	1.34	1.95756	0.579117	*	gi|225432596|ref|XP_002281432.1|/3.53405e-178/PREDICTED: probable LRR receptor-like serine/threonine-protein kinase At1g67720 [Vitis vinifera] &gt;gi|297737017|emb|CBI26218.3| unnamed protein product [Vitis vinifera]	gi|225432595|ref|XM_002281396.1|/6e-07/PREDICTED: Vitis vinifera probable LRR receptor-like serine/threonine-protein kinase At1g67720 (LOC100244275), mRNA	sp|C0LGI2|Y1677_ARATH/3e-42/Probable LRR receptor-like serine/threonine-protein kinase At1g67720 OS=Arabidopsis thaliana GN=At1g67720 PE=2 SV=1	ath:AT2G19190/4e-35/FRK1; FLG22-induced receptor-like kinase 1; K16224 senescence-induced receptor-like serine/threonine-protein kinase	NA	PF08263/3.7E-5/Leucine rich repeat N-terminal domain	NA
CL1599.Contig2_All	2057	0.805	1.815	1.17291	0.520017	*	gi|590683955|ref|XP_007041721.1|/0/F-box/RNI-like superfamily protein isoform 1 [Theobroma cacao] &gt;gi|508705656|gb|EOX97552.1| F-box/RNI-like superfamily protein isoform 1 [Theobroma cacao]	gi|359474823|ref|XM_003631489.1|/9e-37/PREDICTED: Vitis vinifera F-box/LRR-repeat protein 10-like (LOC100853822), mRNA	sp|Q9SDA8|FBL10_ARATH/0.0/F-box/LRR-repeat protein 10 OS=Arabidopsis thaliana GN=FBL10 PE=2 SV=1	cam:101509110/5e-20/F-box/LRR-repeat protein 4; K10268 F-box and leucine-rich repeat protein 2/20	NA	PTHR23125/7.2E-164/--	NA
CL1599.Contig1_All	2093	0.26	0.635	1.28824	0.414379	*	gi|590683955|ref|XP_007041721.1|/0/F-box/RNI-like superfamily protein isoform 1 [Theobroma cacao] &gt;gi|508705656|gb|EOX97552.1| F-box/RNI-like superfamily protein isoform 1 [Theobroma cacao]	gi|359474823|ref|XM_003631489.1|/9e-37/PREDICTED: Vitis vinifera F-box/LRR-repeat protein 10-like (LOC100853822), mRNA	sp|Q9SDA8|FBL10_ARATH/0.0/F-box/LRR-repeat protein 10 OS=Arabidopsis thaliana GN=FBL10 PE=2 SV=1	cam:101509110/5e-20/F-box/LRR-repeat protein 4; K10268 F-box and leucine-rich repeat protein 2/20	NA	PTHR23125:SF253/7.2E-164/--	NA
CL2176.Contig1_All	2118	0.73	0.54	-0.434937	0.292029	*	gi|225463572|ref|XP_002270172.1|/0/PREDICTED: F-box/LRR-repeat protein 14 [Vitis vinifera] &gt;gi|297743556|emb|CBI36423.3| unnamed protein product [Vitis vinifera]	gi|225463571|ref|XM_002270136.1|/1e-26/PREDICTED: Vitis vinifera F-box/LRR-repeat protein 14-like (LOC100265253), mRNA	sp|Q8RWU5|FBL3_ARATH/3e-18/F-box/LRR-repeat protein 3 OS=Arabidopsis thaliana GN=FBL3 PE=2 SV=1	csl:COCSUDRAFT_45337/1e-42/L domain-like protein; K10280 F-box and leucine-rich repeat protein 14	CAC3274_2/2e-23/---	PTHR23125:SF246/8.6E-185/--	NA
Unigene12546_All	2161	0.47	2.1	2.15966	0.640552	*	gi|255571222|ref|XP_002526561.1|/0/receptor protein kinase, putative [Ricinus communis] &gt;gi|223534122|gb|EEF35839.1| receptor protein kinase, putative [Ricinus communis]	gi|225438010|ref|XM_002270648.1|/1e-23/PREDICTED: Vitis vinifera probable leucine-rich repeat receptor-like protein kinase At5g63930-like (LOC100246300), mRNA	sp|Q8VZG8|Y4885_ARATH/1e-155/Probable LRR receptor-like serine/threonine-protein kinase At4g08850 OS=Arabidopsis thaliana GN=At4g08850 PE=2 SV=3	egr:104451887/4e-129/probable LRR receptor-like serine/threonine-protein kinase At4g08850; K04730 interleukin-1 receptor-associated kinase 1 [EC:2.7.11.1]	alr0124_1/1e-21/---	PS51450/6.087/Leucine-rich repeat profile.	biological_process:GO:0000165//MAPK cascade;cellular_component:GO:0016020//membrane;molecular_function:GO:0000166//nucleotide binding;GO:0004672//protein kinase activity;GO:0016491//oxidoreductase activity;
Unigene179_All	2179	1.155	1.785	0.628031	0.387156	*	gi|641864153|gb|KDO82839.1|/0/hypothetical protein CISIN_1g004637mg [Citrus sinensis]	NA	sp|Q9M9S4|Y1143_ARATH/2e-160/Probable LRR receptor-like serine/threonine-protein kinase At1g14390 OS=Arabidopsis thaliana GN=At1g14390 PE=2 SV=1	bvg:104883388/7e-48/systemin receptor SR160-like; K13415 protein brassinosteroid insensitive 1 [EC:2.7.10.1 2.7.11.1]	MA2301_1/8e-10/---	PS50011/23.934/Protein kinase domain profile.	biological_process:GO:0016310//phosphorylation;cellular_component:GO:0016020//membrane;molecular_function:GO:0016301//kinase activity;
Unigene6828_All	2223	0.785	1.7	1.11477	0.506505	*	gi|720070012|ref|XP_010277605.1|/6.32668e-168/PREDICTED: plant intracellular Ras-group-related LRR protein 1-like [Nelumbo nucifera]	gi|502176455|ref|XR_190483.1|/7e-10/PREDICTED: Cicer arietinum leucine-rich repeat protein soc-2 homolog (LOC101503838), transcript variant X2, misc_RNA	sp|Q9FFJ3|PIRL1_ARATH/9e-158/Plant intracellular Ras-group-related LRR protein 1 OS=Arabidopsis thaliana GN=PIRL1 PE=2 SV=1	egr:104436906/2e-25/TMV resistance protein N-like; K19613 leucine-rich repeat protein SHOC2	MA2301_1/3e-36/---	PS51450/5.61/Leucine-rich repeat profile.	NA
CL1782.Contig1_All	2328	0.14	1.28	3.19265	0.62783	*	gi|590593011|ref|XP_007017442.1|/1.14253e-50/F-box/RNI-like superfamily protein isoform 1 [Theobroma cacao] &gt;gi|508722770|gb|EOY14667.1| F-box/RNI-like superfamily protein isoform 1 [Theobroma cacao]	NA	sp|Q9FZ70|FDL1_ARATH/3e-44/F-box/FBD/LRR-repeat protein At1g13570 OS=Arabidopsis thaliana GN=At1g13570 PE=2 SV=1	NA	NA	SM00579/1.4E-8/domain in FBox and BRCT domain containing plant proteins	NA
CL1165.Contig2_All	2390	0.23	1.735	2.91523	0.655772	*	gi|356512695|ref|XP_003525052.1|/0/PREDICTED: probable LRR receptor-like serine/threonine-protein kinase At5g10290-like isoform X1 [Glycine max] &gt;gi|571456045|ref|XP_006580268.1| PREDICTED: probable LRR receptor-like serine/threonine-protein kinase At5g10290-like isoform X2 [Glycine max] &gt;gi|571456047|ref|XP_006580269.1| PREDICTED: probable LRR receptor-like serine/threonine-protein kinase …	gi|359497172|ref|XM_002268877.2|/1e-110/PREDICTED: Vitis vinifera probable LRR receptor-like serine/threonine-protein kinase At5g10290-like (LOC100267381), mRNA	sp|C0LGT1|Y5129_ARATH/2e-171/Probable LRR receptor-like serine/threonine-protein kinase At5g10290 OS=Arabidopsis thaliana GN=At5g10290 PE=2 SV=1	sita:101770461/2e-133/somatic embryogenesis receptor kinase 2-like; K13418 somatic embryogenesis receptor kinase 1 [EC:2.7.10.1 2.7.11.1]	YAR019c/2e-16/---	PTHR24420/4.7E-254/--	biological_process:GO:0006468//protein phosphorylation;cellular_component:GO:0016021//integral component of membrane;molecular_function:GO:0004674//protein serine/threonine kinase activity;GO:0005524//ATP binding;
CL1510.Contig3_All	2437	0.085	1.075	3.66073	0.611425	*	gi|359484714|ref|XP_002264041.2|/0/PREDICTED: probable LRR receptor-like serine/threonine-protein kinase At4g36180-like [Vitis vinifera]	NA	sp|C0LGS2|Y4361_ARATH/1e-76/Probable LRR receptor-like serine/threonine-protein kinase At4g36180 OS=Arabidopsis thaliana GN=At4g36180 PE=2 SV=1	cit:102614373/4e-86/probable LRR receptor-like serine/threonine-protein kinase At3g47570-like; K13420 LRR receptor-like serine/threonine-protein kinase FLS2 [EC:2.7.11.1]	alr0124_1/1e-23/---	PF13516/0.91/Leucine Rich repeat	NA
CL877.Contig1_All	2473	0.555	1.86	1.74474	0.599332	*	gi|470128962|ref|XP_004300401.1|/0/PREDICTED: LRR receptor-like serine/threonine-protein kinase FEI 1-like [Fragaria vesca subsp. vesca]	gi|470128961|ref|XM_004300353.1|/1e-141/PREDICTED: Fragaria vesca subsp. vesca LRR receptor-like serine/threonine-protein kinase FEI 1-like (LOC101307593), mRNA	sp|C0LGL9|FEI2_ARATH/0.0/LRR receptor-like serine/threonine-protein kinase FEI 2 OS=Arabidopsis thaliana GN=FEI2 PE=1 SV=1	atr:18422347/9e-103/somatic embryogenesis receptor kinase 2; K13418 somatic embryogenesis receptor kinase 1 [EC:2.7.10.1 2.7.11.1]	BS_yloP_1/2e-20/---	PF00069/5.9E-46/Protein kinase domain	biological_process:GO:0030244//cellulose biosynthetic process;GO:0006468//protein phosphorylation;cellular_component:GO:0016021//integral component of membrane;molecular_function:GO:0005524//ATP binding;GO:0004674//protein serine/threonine kinase activity;
CL1165.Contig3_All	2675	0.33	1.15	1.8011	0.550582	*	gi|356512695|ref|XP_003525052.1|/0/PREDICTED: probable LRR receptor-like serine/threonine-protein kinase At5g10290-like isoform X1 [Glycine max] &gt;gi|571456045|ref|XP_006580268.1| PREDICTED: probable LRR receptor-like serine/threonine-protein kinase At5g10290-like isoform X2 [Glycine max] &gt;gi|571456047|ref|XP_006580269.1| PREDICTED: probable LRR receptor-like serine/threonine-protein kinase …	gi|502140163|ref|XM_004504030.1|/1e-103/PREDICTED: Cicer arietinum probable LRR receptor-like serine/threonine-protein kinase At5g10290-like (LOC101510399), transcript variant X5, mRNA	sp|C0LGT1|Y5129_ARATH/0.0/Probable LRR receptor-like serine/threonine-protein kinase At5g10290 OS=Arabidopsis thaliana GN=At5g10290 PE=2 SV=1	sita:101764372/4e-128/somatic embryogenesis receptor kinase 1-like; K13418 somatic embryogenesis receptor kinase 1 [EC:2.7.10.1 2.7.11.1]	YAR019c/8e-15/---	SM00220/1.6E-16/Serine/Threonine protein kinases, catalytic domain	biological_process:GO:0006468//protein phosphorylation;cellular_component:GO:0016021//integral component of membrane;molecular_function:GO:0004674//protein serine/threonine kinase activity;GO:0005524//ATP binding;
Unigene12595_All	2735	0.31	1.22	1.97654	0.569827	*	gi|21326117|gb|AAM47583.1|/0/putative protein kinase [Sorghum bicolor]	gi|359472819|ref|XM_003631151.1|/9e-81/PREDICTED: Vitis vinifera LRR receptor-like serine/threonine-protein kinase RPK2-like (LOC100854554), mRNA	sp|Q9S7I6|RPK2_ARATH/2e-168/LRR receptor-like serine/threonine-protein kinase RPK2 OS=Arabidopsis thaliana GN=RPK2 PE=2 SV=1	sly:101268564/1e-127/probable LRR receptor-like serine/threonine-protein kinase RPK1; K04730 interleukin-1 receptor-associated kinase 1 [EC:2.7.11.1]	lin1934_1/5e-20/---	PTHR24420:SF237/0.0/--	NA
Unigene6823_All	2894	0.705	2.255	1.67743	0.607849	*	gi|225434508|ref|XP_002278392.1|/0/PREDICTED: probable LRR receptor-like serine/threonine-protein kinase At5g45840-like [Vitis vinifera]	gi|225434507|ref|XM_002278356.1|/2e-75/PREDICTED: Vitis vinifera probable LRR receptor-like serine/threonine-protein kinase At5g45840-like (LOC100262036), mRNA	sp|C0LGQ4|MRH1_ARATH/2e-143/Probable LRR receptor-like serine/threonine-protein kinase MRH1 OS=Arabidopsis thaliana GN=MRH1 PE=2 SV=1	egr:104431689/1e-110/probable inactive receptor-like protein kinase At3g56050; K04733 interleukin-1 receptor-associated kinase 4 [EC:2.7.11.1]	slr0599/9e-09/---	PF08263/7.5E-12/Leucine rich repeat N-terminal domain	NA
CL1426.Contig3_All	3084	0.21	3.01	3.8413	0.710217	*	gi|568873526|ref|XP_006489888.1|/5.40025e-168/PREDICTED: LRR receptor-like serine/threonine-protein kinase GSO2-like isoform X7 [Citrus sinensis]	NA	sp|C0LGS2|Y4361_ARATH/3e-77/Probable LRR receptor-like serine/threonine-protein kinase At4g36180 OS=Arabidopsis thaliana GN=At4g36180 PE=2 SV=1	sly:543900/3e-77/Eix1; EIX receptor 1; K13466 EIX receptor 1/2	alr0124_1/2e-23/---	SM00369/59.0/Leucine-rich repeats, typical (most populated) subfamily	NA
CL1165.Contig4_All	3120	0.14	0.255	0.86507	0.278085	*	gi|356525465|ref|XP_003531345.1|/1.23217e-127/PREDICTED: probable LRR receptor-like serine/threonine-protein kinase At5g10290-like isoform X1 [Glycine max] &gt;gi|571471290|ref|XP_006585268.1| PREDICTED: probable LRR receptor-like serine/threonine-protein kinase At5g10290-like isoform X2 [Glycine max] &gt;gi|571471292|ref|XP_006585269.1| PREDICTED: probable LRR receptor-like serine/threonine-prot…	gi|359497172|ref|XM_002268877.2|/2e-78/PREDICTED: Vitis vinifera probable LRR receptor-like serine/threonine-protein kinase At5g10290-like (LOC100267381), mRNA	sp|C0LGT1|Y5129_ARATH/8e-123/Probable LRR receptor-like serine/threonine-protein kinase At5g10290 OS=Arabidopsis thaliana GN=At5g10290 PE=2 SV=1	egu:105048587/7e-100/somatic embryogenesis receptor kinase 2-like; K13418 somatic embryogenesis receptor kinase 1 [EC:2.7.10.1 2.7.11.1]	YAR019c/3e-16/---	PS00108/-/Serine/Threonine protein kinases active-site signature.	biological_process:GO:0006468//protein phosphorylation;cellular_component:GO:0016021//integral component of membrane;molecular_function:GO:0004674//protein serine/threonine kinase activity;GO:0005524//ATP binding;
Unigene28_All	3386	0.875	3.82	2.12622	0.669428	*	gi|645237523|ref|XP_008225246.1|/0/PREDICTED: probable LRR receptor-like serine/threonine-protein kinase RFK1 isoform X1 [Prunus mume]	gi|359483539|ref|XM_002264842.2|/4e-43/PREDICTED: Vitis vinifera probable LRR receptor-like serine/threonine-protein kinase RFK1-like (LOC100246406), mRNA	sp|Q9FXF2|RKF1_ARATH/0.0/Probable LRR receptor-like serine/threonine-protein kinase RFK1 OS=Arabidopsis thaliana GN=RKF1 PE=1 SV=1	fve:101295698/3e-157/probable LRR receptor-like serine/threonine-protein kinase At1g07650; K04733 interleukin-1 receptor-associated kinase 4 [EC:2.7.11.1]	Cgl2127_1/1e-18/---	PS50011/38.096/Protein kinase domain profile.	cellular_component:GO:0016020//membrane;
CL28.Contig2_All	3487	0.65	2.885	2.15006	0.65924	*	gi|225425928|ref|XP_002267668.1|/0/PREDICTED: probable LRR receptor-like serine/threonine-protein kinase At1g67720-like [Vitis vinifera]	gi|225425927|ref|XM_002267632.1|/2e-69/PREDICTED: Vitis vinifera probable LRR receptor-like serine/threonine-protein kinase At1g67720-like (LOC100240962), mRNA	sp|C0LGI2|Y1677_ARATH/0.0/Probable LRR receptor-like serine/threonine-protein kinase At1g67720 OS=Arabidopsis thaliana GN=At1g67720 PE=2 SV=1	ath:AT2G19190/7e-120/FRK1; FLG22-induced receptor-like kinase 1; K16224 senescence-induced receptor-like serine/threonine-protein kinase	SPy1625_1/1e-20/---	PF07714/7.9E-49/Protein tyrosine kinase	biological_process:GO:0006468//protein phosphorylation;cellular_component:GO:0016021//integral component of membrane;molecular_function:GO:0004674//protein serine/threonine kinase activity;GO:0005524//ATP binding;
Unigene1372_All	3502	0.58	2.235	1.94615	0.626249	*	gi|590562230|ref|XP_007009026.1|/0/Serine-threonine protein kinase, plant-type, putative [Theobroma cacao] &gt;gi|508725939|gb|EOY17836.1| Serine-threonine protein kinase, plant-type, putative [Theobroma cacao]	gi|357483210|ref|XM_003611844.1|/5e-12/Medicago truncatula LRR receptor-like serine/threonine-protein kinase FEI (MTR_5g019070) mRNA, complete cds	sp|C0LGP4|Y3475_ARATH/0.0/Probable LRR receptor-like serine/threonine-protein kinase At3g47570 OS=Arabidopsis thaliana GN=At3g47570 PE=2 SV=1	aly:ARALYDRAFT_488953/0.0/EFR; EF-TU receptor; K13428 LRR receptor-like serine/threonine-protein kinase EFR [EC:2.7.11.1]	RSp0875/6e-21/---	PF00560/0.28/Leucine Rich Repeat	molecular_function:GO:0016301//kinase activity;
Unigene1496_All	3702	0.345	2.09	2.59883	0.661647	*	gi|590668297|ref|XP_007037453.1|/0/Leucine-rich repeat protein kinase family protein [Theobroma cacao] &gt;gi|508774698|gb|EOY21954.1| Leucine-rich repeat protein kinase family protein [Theobroma cacao]	gi|449477562|ref|XM_004155010.1|/4e-28/PREDICTED: Cucumis sativus probable LRR receptor-like serine/threonine-protein kinase At1g74360-like (LOC101227545), mRNA	sp|C0LGJ1|Y1743_ARATH/0.0/Probable LRR receptor-like serine/threonine-protein kinase At1g74360 OS=Arabidopsis thaliana GN=At1g74360 PE=2 SV=1	tcc:TCM_001284/7e-147/Leucine-rich receptor-like protein kinase family protein; K13415 protein brassinosteroid insensitive 1 [EC:2.7.10.1 2.7.11.1]	ML0897/8e-24/---	PTHR24420:SF605/0.0/--	biological_process:GO:0016310//phosphorylation;GO:0006464//cellular protein modification process;cellular_component:GO:0016020//membrane;molecular_function:GO:0016787//hydrolase activity;GO:0000166//nucleotide binding;GO:0004672//protein kinase activity;
Unigene5824_All	3706	0.19	2.79	3.87619	0.707288	*	gi|470114620|ref|XP_004293509.1|/0/PREDICTED: LRR receptor-like serine/threonine-protein kinase FLS2-like [Fragaria vesca subsp. vesca]	gi|147819712|emb|AM445190.2|/2e-17/Vitis vinifera contig VV78X110821.15, whole genome shotgun sequence	sp|Q9FL28|FLS2_ARATH/0.0/LRR receptor-like serine/threonine-protein kinase FLS2 OS=Arabidopsis thaliana GN=FLS2 PE=1 SV=1	bvg:104883663/0.0/LRR receptor-like serine/threonine-protein kinase FLS2; K13420 LRR receptor-like serine/threonine-protein kinase FLS2 [EC:2.7.11.1]	alr0124_1/1e-40/---	PTHR24420/0.0/--	biological_process:GO:0006810//transport;GO:0016310//phosphorylation;GO:0006952//defense response;GO:0009617//response to bacterium;cellular_component:GO:0016020//membrane;GO:0044464//cell part;molecular_function:GO:0016301//kinase activity;

## Sheet: KEGG
Unigene	Length	N-Expression	D-Expression	log2FoldChange(D/N)	Probability	Up/Down-Regulation(D/N)	Nr	Nt	Swissprot	KEGG	COG	Interpro	GO
Unigene18179_All	200	0.51	0.54	0.0824622	0.22452	*	gi|643736700|gb|KDP42984.1|/2.5149e-17/hypothetical protein JCGZ_00533 [Jatropha curcas]	NA	sp|P93194|RPK1_IPONI/1e-15/Receptor-like protein kinase OS=Ipomoea nil GN=INRPK1 PE=2 SV=2	mdm:103424480/2e-13/probable LRR receptor-like serine/threonine-protein kinase At3g47570; K04730 interleukin-1 receptor-associated kinase 1 [EC:2.7.11.1]	NA	PF13855/8.0E-7/Leucine rich repeat	NA
Unigene15674_All	205	0.01	0.51	5.67243	0.594354	*	gi|460379523|ref|XP_004235511.1|/1.1225e-17/PREDICTED: receptor-like protein kinase [Solanum lycopersicum]	NA	sp|P93194|RPK1_IPONI/4e-16/Receptor-like protein kinase OS=Ipomoea nil GN=INRPK1 PE=2 SV=2	dosa:Os06t0587000-00/9e-12/Os06g0587000; Leucine-rich repeat domain containing protein.; K13420 LRR receptor-like serine/threonine-protein kinase FLS2 [EC:2.7.11.1]	NA	PTHR24420/5.0E-18/--	NA
Unigene14565_All	220	0.01	0.44	5.45943	0.546306	*	gi|242047860|ref|XP_002461676.1|/1.76658e-15/hypothetical protein SORBIDRAFT_02g006310 [Sorghum bicolor] &gt;gi|241925053|gb|EER98197.1| hypothetical protein SORBIDRAFT_02g006310 [Sorghum bicolor]	NA	sp|Q93ZS4|NIK3_ARATH/4e-13/Protein NSP-INTERACTING KINASE 3 OS=Arabidopsis thaliana GN=NIK3 PE=1 SV=1	fve:101296821/4e-12/LRR receptor-like serine/threonine-protein kinase EFR; K04730 interleukin-1 receptor-associated kinase 1 [EC:2.7.11.1]	NA	PTHR24420:SF733/9.2E-20/--	biological_process:GO:0016310//phosphorylation;cellular_component:GO:0016020//membrane;molecular_function:GO:0000166//nucleotide binding;GO:0004672//protein kinase activity;
Unigene25549_All	221	0.01	0.78	6.2854	0.740477	*	gi|593790260|ref|XP_007158169.1|/2.73177e-08/hypothetical protein PHAVU_002G129900g [Phaseolus vulgaris] &gt;gi|561031584|gb|ESW30163.1| hypothetical protein PHAVU_002G129900g [Phaseolus vulgaris]	NA	NA	mtr:MTR_5g028290/4e-07/Cc-nbs-lrr resistance protein; K19613 leucine-rich repeat protein SHOC2	NA	NA	NA
Unigene19845_All	225	0.01	0.425	5.40939	0.536117	*	gi|698510591|ref|XP_009800452.1|/1.64011e-21/PREDICTED: probable LRR receptor-like serine/threonine-protein kinase At3g47570 [Nicotiana sylvestris]	NA	sp|C0LGT6|EFR_ARATH/3e-14/LRR receptor-like serine/threonine-protein kinase EFR OS=Arabidopsis thaliana GN=EFR PE=1 SV=1	egr:104451710/1e-16/probable LRR receptor-like serine/threonine-protein kinase At3g47570; K04730 interleukin-1 receptor-associated kinase 1 [EC:2.7.11.1]	NA	PTHR24420/4.2E-26/--	NA
Unigene24779_All	226	0.01	0.375	5.22882	0.493316	*	gi|702315538|ref|XP_010051790.1|/2.22828e-10/PREDICTED: probable LRR receptor-like serine/threonine-protein kinase At4g36180 [Eucalyptus grandis]	NA	NA	cit:102615962/5e-07/probable LRR receptor-like serine/threonine-protein kinase At2g24230-like; K17550 protein phosphatase 1 regulatory subunit 7	NA	NA	NA
CL1454.Contig1_All	226	0.01	0.42	5.39232	0.531302	*	gi|460407232|ref|XP_004249058.1|/6.21797e-29/PREDICTED: F-box/LRR-repeat protein 3 [Solanum lycopersicum]	gi|312032598|gb|AC243166.1|/7e-14/Gossypium hirsutum clone MX191C03-jop, complete sequence	sp|Q8RWU5|FBL3_ARATH/2e-25/F-box/LRR-repeat protein 3 OS=Arabidopsis thaliana GN=FBL3 PE=2 SV=1	sly:101243752/1e-29/F-box/LRR-repeat protein 3; K10268 F-box and leucine-rich repeat protein 2/20	NA	PTHR23125/4.1E-17/--	NA
Unigene26476_All	227	0.01	0.375	5.22882	0.493316	*	gi|719988158|ref|XP_010252242.1|/4.03037e-28/PREDICTED: probable leucine-rich repeat receptor-like protein kinase At5g49770 isoform X2 [Nelumbo nucifera]	NA	sp|Q9LT96|Y5977_ARATH/5e-22/Probable leucine-rich repeat receptor-like protein kinase At5g49770 OS=Arabidopsis thaliana GN=At5g49770 PE=2 SV=1	tcc:TCM_026971/9e-07/Leucine-rich repeat protein kinase family protein; K13420 LRR receptor-like serine/threonine-protein kinase FLS2 [EC:2.7.11.1]	NA	PTHR24420:SF542/2.9E-28/--	biological_process:GO:0006468//protein phosphorylation;cellular_component:GO:0016021//integral component of membrane;molecular_function:GO:0004674//protein serine/threonine kinase activity;GO:0005524//ATP binding;
Unigene13586_All	232	0.01	0.715	6.15987	0.707612	*	gi|694326284|ref|XP_009354061.1|/2.26476e-39/PREDICTED: brassinosteroid LRR receptor kinase-like [Pyrus x bretschneideri]	gi|449531355|ref|XM_004172604.1|/3e-41/PREDICTED: Cucumis sativus systemin receptor SR160-like (LOC101209118), partial mRNA	sp|Q8L899|BRI1_SOLPE/3e-41/Systemin receptor SR160 OS=Solanum peruvianum PE=1 SV=1	pxb:103945246/4e-40/brassinosteroid LRR receptor kinase-like; K13415 protein brassinosteroid insensitive 1 [EC:2.7.10.1 2.7.11.1]	ML0897/2e-07/---	PTHR24420:SF673/5.7E-62/--	NA
CL306.Contig2_All	233	0.37	0.01	-5.20945	0.493316	*	gi|255568719|ref|XP_002525331.1|/1.807e-12/Disease resistance protein RGA2, putative [Ricinus communis] &gt;gi|223535390|gb|EEF37064.1| Disease resistance protein RGA2, putative [Ricinus communis]	NA	sp|Q7XBQ9|RGA2_SOLBU/2e-07/Disease resistance protein RGA2 OS=Solanum bulbocastanum GN=RGA2 PE=1 SV=1	mtr:MTR_3g022730/3e-09/Cc-nbs-lrr resistance protein; K19613 leucine-rich repeat protein SHOC2	NA	NA	NA
Unigene16075_All	237	0.01	0.38	5.24793	0.500988	*	gi|225431007|ref|XP_002272643.1|/2.0519e-24/PREDICTED: leucine-rich repeat receptor-like protein CLAVATA2 [Vitis vinifera] &gt;gi|297735293|emb|CBI17655.3| unnamed protein product [Vitis vinifera]	NA	sp|O80809|CLV2_ARATH/8e-22/Leucine-rich repeat receptor-like protein CLAVATA2 OS=Arabidopsis thaliana GN=CLV2 PE=1 SV=1	pda:103696970/4e-09/brassinosteroid LRR receptor kinase-like; K13415 protein brassinosteroid insensitive 1 [EC:2.7.10.1 2.7.11.1]	NA	PTHR24420:SF554/8.7E-14/--	biological_process:GO:0048507//meristem development;cellular_component:GO:0016021//integral component of membrane;molecular_function:GO:0033612//receptor serine/threonine kinase binding;
Unigene26851_All	238	0.01	0.685	6.09803	0.695644	*	gi|359482745|ref|XP_003632825.1|/8.36932e-10/PREDICTED: leucine-rich repeat receptor protein kinase EXS-like [Vitis vinifera]	NA	sp|Q9FN37|PSKR2_ARATH/3e-06/Phytosulfokine receptor 2 OS=Arabidopsis thaliana GN=PSKR2 PE=2 SV=1	zma:103636232/4e-06/brassinosteroid LRR receptor kinase; K13415 protein brassinosteroid insensitive 1 [EC:2.7.10.1 2.7.11.1]	NA	PF13855/1.5E-6/Leucine rich repeat	molecular_function:GO:0003824//catalytic activity;
Unigene15298_All	255	0.01	0.955	6.57743	0.805703	Up	gi|590727769|ref|XP_007099615.1|/3.46768e-11/Receptor like protein 33 [Theobroma cacao] &gt;gi|508728519|gb|EOY20416.1| Receptor like protein 33 [Theobroma cacao]	NA	sp|Q9FZ59|PEPR2_ARATH/1e-10/Leucine-rich repeat receptor-like protein kinase PEPR2 OS=Arabidopsis thaliana GN=PEPR2 PE=1 SV=1	egr:104420606/2e-09/LRR receptor-like serine/threonine-protein kinase GSO1; K13420 LRR receptor-like serine/threonine-protein kinase FLS2 [EC:2.7.11.1]	NA	PTHR24420/1.4E-13/--	NA
Unigene14409_All	259	0.01	0.325	5.02237	0.460199	*	gi|255550934|ref|XP_002516515.1|/3.55063e-24/Receptor protein kinase CLAVATA1 precursor, putative [Ricinus communis] &gt;gi|223544335|gb|EEF45856.1| Receptor protein kinase CLAVATA1 precursor, putative [Ricinus communis]	NA	sp|O82318|Y2579_ARATH/1e-16/Probably inactive leucine-rich repeat receptor-like protein kinase At2g25790 OS=Arabidopsis thaliana GN=At2g25790 PE=2 SV=1	mdm:103429163/2e-09/probable LRR receptor-like serine/threonine-protein kinase At3g47570; K04730 interleukin-1 receptor-associated kinase 1 [EC:2.7.11.1]	NA	PF00560/0.3/Leucine Rich Repeat	biological_process:GO:0006468//protein phosphorylation;GO:0055114//oxidation-reduction process;cellular_component:GO:0016021//integral component of membrane;molecular_function:GO:0032440//2-alkenal reductase [NAD(P)] activity;GO:0005524//ATP binding;GO:0004672//protein kinase activity;
Unigene20068_All	274	0.01	0.58	5.85798	0.637407	*	gi|567870215|ref|XP_006427729.1|/1.91915e-22/hypothetical protein CICLE_v10024756mg [Citrus clementina] &gt;gi|557529719|gb|ESR40969.1| hypothetical protein CICLE_v10024756mg [Citrus clementina]	NA	sp|Q9FZ59|PEPR2_ARATH/1e-22/Leucine-rich repeat receptor-like protein kinase PEPR2 OS=Arabidopsis thaliana GN=PEPR2 PE=1 SV=1	egu:105056018/1e-05/probable LRR receptor-like serine/threonine-protein kinase At1g74360; K04730 interleukin-1 receptor-associated kinase 1 [EC:2.7.11.1]	NA	PTHR24420:SF731/1.6E-22/--	biological_process:GO:0016310//phosphorylation;cellular_component:GO:0016020//membrane;molecular_function:GO:0000166//nucleotide binding;GO:0004672//protein kinase activity;
Unigene14231_All	281	0.26	0.805	1.63048	0.483415	*	gi|694420141|ref|XP_009337995.1|/1.67169e-29/PREDICTED: leucine-rich repeat receptor-like protein CLAVATA2 [Pyrus x bretschneideri]	NA	sp|O80809|CLV2_ARATH/5e-19/Leucine-rich repeat receptor-like protein CLAVATA2 OS=Arabidopsis thaliana GN=CLV2 PE=1 SV=1	bvg:104883663/1e-07/LRR receptor-like serine/threonine-protein kinase FLS2; K13420 LRR receptor-like serine/threonine-protein kinase FLS2 [EC:2.7.11.1]	NA	PS51450/7.011/Leucine-rich repeat profile.	biological_process:GO:0048507//meristem development;cellular_component:GO:0016021//integral component of membrane;molecular_function:GO:0033612//receptor serine/threonine kinase binding;
Unigene25652_All	281	0.01	0.26	4.70044	0.404172	*	gi|45935110|gb|AAS79568.1|/1.97929e-22/putative disease resistance protein, partial [Ipomoea trifida] &gt;gi|117165979|dbj|BAF36281.1| hypothetical protein, partial [Ipomoea trifida]	NA	sp|O22476|BRI1_ARATH/1e-15/Protein BRASSINOSTEROID INSENSITIVE 1 OS=Arabidopsis thaliana GN=BRI1 PE=1 SV=1	sly:101263330/7e-20/probable LRR receptor-like serine/threonine-protein kinase At4g36180; K13466 EIX receptor 1/2	NA	PS51450/7.312/Leucine-rich repeat profile.	cellular_component:GO:0016020//membrane;
Unigene14631_All	286	0.495	0.805	0.70156	0.348289	*	gi|567908751|ref|XP_006446689.1|/3.24262e-25/hypothetical protein CICLE_v10017769mg [Citrus clementina] &gt;gi|557549300|gb|ESR59929.1| hypothetical protein CICLE_v10017769mg [Citrus clementina]	gi|147862711|emb|AM457939.2|/5e-06/Vitis vinifera contig VV78X237481.5, whole genome shotgun sequence	sp|O22476|BRI1_ARATH/1e-18/Protein BRASSINOSTEROID INSENSITIVE 1 OS=Arabidopsis thaliana GN=BRI1 PE=1 SV=1	sly:101263330/9e-23/probable LRR receptor-like serine/threonine-protein kinase At4g36180; K13466 EIX receptor 1/2	NA	PF13855/1.1E-7/Leucine rich repeat	cellular_component:GO:0016020//membrane;
Unigene24409_All	287	0.01	0.76	6.24793	0.731887	*	gi|566244934|ref|XP_002326094.2|/5.92317e-19/hypothetical protein POPTR_0019s14450g [Populus trichocarpa] &gt;gi|550317556|gb|EEF00476.2| hypothetical protein POPTR_0019s14450g [Populus trichocarpa]	NA	sp|Q8RWU5|FBL3_ARATH/1e-17/F-box/LRR-repeat protein 3 OS=Arabidopsis thaliana GN=FBL3 PE=2 SV=1	bvg:104900260/4e-20/F-box/LRR-repeat protein 3-like; K10268 F-box and leucine-rich repeat protein 2/20	NA	NA	NA
Unigene18202_All	291	0.245	0.5	1.02915	0.356106	*	gi|470119890|ref|XP_004296043.1|/5.85961e-35/PREDICTED: F-box/LRR-repeat protein 3-like [Fragaria vesca subsp. vesca]	NA	sp|Q8RWU5|FBL3_ARATH/4e-31/F-box/LRR-repeat protein 3 OS=Arabidopsis thaliana GN=FBL3 PE=2 SV=1	fve:101311952/9e-36/F-box/LRR-repeat protein 3-like; K10268 F-box and leucine-rich repeat protein 2/20	NA	SM00367/470.0/Leucine-rich repeat - CC (cysteine-containing) subfamily	NA
Unigene19327_All	295	0.01	1.015	6.66534	0.822899	Up	gi|643738980|gb|KDP44794.1|/8.17012e-29/hypothetical protein JCGZ_01294 [Jatropha curcas]	gi|470129973|ref|XM_004300834.1|/6e-15/PREDICTED: Fragaria vesca subsp. vesca probable LRR receptor-like serine/threonine-protein kinase At3g47570-like (LOC101314472), mRNA	sp|C0LGP4|Y3475_ARATH/3e-24/Probable LRR receptor-like serine/threonine-protein kinase At3g47570 OS=Arabidopsis thaliana GN=At3g47570 PE=2 SV=1	jcu:105648927/2e-29/probable LRR receptor-like serine/threonine-protein kinase At3g47570; K04730 interleukin-1 receptor-associated kinase 1 [EC:2.7.11.1]	sll1575/8e-06/---	PTHR24420/2.5E-41/--	biological_process:GO:0055114//oxidation-reduction process;GO:0018108//peptidyl-tyrosine phosphorylation;cellular_component:GO:0016021//integral component of membrane;molecular_function:GO:0032440//2-alkenal reductase [NAD(P)] activity;GO:0004674//protein serine/threonine kinase activity;GO:0005524//ATP binding;GO:0004714//transmembrane receptor protein tyrosine kinase activity;
Unigene26481_All	297	0.01	0.475	5.56986	0.567491	*	gi|657960037|ref|XP_008371582.1|/3.33245e-14/PREDICTED: LRR receptor-like serine/threonine-protein kinase FLS2 [Malus domestica]	NA	sp|Q9FL28|FLS2_ARATH/7e-10/LRR receptor-like serine/threonine-protein kinase FLS2 OS=Arabidopsis thaliana GN=FLS2 PE=1 SV=1	mdm:103434977/5e-15/LRR receptor-like serine/threonine-protein kinase FLS2; K13420 LRR receptor-like serine/threonine-protein kinase FLS2 [EC:2.7.11.1]	NA	PF00069/1.6E-5/Protein kinase domain	biological_process:GO:0006468//protein phosphorylation;GO:0042742//defense response to bacterium;GO:0016045//detection of bacterium;GO:0010359//regulation of anion channel activity;GO:0006898//receptor-mediated endocytosis;GO:0052544//defense response by callose deposition in cell wall;cellular_component:GO:0005768//endosome;GO:0031514//motile cilium;GO:0016021//integral component of membrane;GO:…
Unigene13612_All	311	0.215	0.01	-4.42626	0.361047	*	gi|658006466|ref|XP_008338398.1|/3.6023e-37/PREDICTED: probable LRR receptor-like serine/threonine-protein kinase At3g47570 isoform X2 [Malus domestica]	gi|470138787|ref|XM_004305088.1|/4e-13/PREDICTED: Fragaria vesca subsp. vesca probable LRR receptor-like serine/threonine-protein kinase At3g47570-like (LOC101291163), mRNA	sp|C0LGP4|Y3475_ARATH/1e-31/Probable LRR receptor-like serine/threonine-protein kinase At3g47570 OS=Arabidopsis thaliana GN=At3g47570 PE=2 SV=1	jcu:105637229/2e-35/probable LRR receptor-like serine/threonine-protein kinase At3g47570; K04730 interleukin-1 receptor-associated kinase 1 [EC:2.7.11.1]	NA	PF07714/4.5E-15/Protein tyrosine kinase	biological_process:GO:0006468//protein phosphorylation;cellular_component:GO:0016021//integral component of membrane;molecular_function:GO:0004674//protein serine/threonine kinase activity;GO:0005524//ATP binding;
Unigene21861_All	313	0.01	0.235	4.55459	0.378297	*	gi|659126743|ref|XP_008463343.1|/1.23809e-37/PREDICTED: probable inactive receptor kinase At2g26730 [Cucumis melo]	gi|357477836|ref|XM_003609156.1|/1e-06/Medicago truncatula hypothetical protein (MTR_4g113100) mRNA, complete cds	sp|O48788|Y2267_ARATH/9e-34/Probable inactive receptor kinase At2g26730 OS=Arabidopsis thaliana GN=At2g26730 PE=1 SV=1	aly:ARALYDRAFT_356368/2e-17/FLS2; flagellin-sensitive 2; K13420 LRR receptor-like serine/threonine-protein kinase FLS2 [EC:2.7.11.1]	alr0124_1/7e-08/---	PF00560/0.0069/Leucine Rich Repeat	biological_process:GO:0006468//protein phosphorylation;cellular_component:GO:0016021//integral component of membrane;molecular_function:GO:0005524//ATP binding;GO:0004672//protein kinase activity;
Unigene21011_All	314	0.01	0.685	6.09803	0.695644	*	gi|571498876|ref|XP_006594336.1|/3.86997e-18/PREDICTED: putative disease resistance protein At3g14460-like isoform X2 [Glycine max]	NA	sp|Q7XBQ9|RGA2_SOLBU/3e-10/Disease resistance protein RGA2 OS=Solanum bulbocastanum GN=RGA2 PE=1 SV=1	mtr:MTR_3g018980/2e-11/Cc-nbs-lrr resistance protein; K19613 leucine-rich repeat protein SHOC2	SPBC887.09c/4e-08/---	PTHR23155/1.6E-15/--	NA
CL1260.Contig1_All	321	0.01	0.65	6.02237	0.676759	*	gi|641829716|gb|KDO48826.1|/1.6667e-13/hypothetical protein CISIN_1g040845mg [Citrus sinensis]	NA	NA	cit:102616278/1e-12/probable LRR receptor-like serine/threonine-protein kinase At3g47570-like; K04730 interleukin-1 receptor-associated kinase 1 [EC:2.7.11.1]	NA	PTHR24420:SF672/8.3E-15/--	molecular_function:GO:0016740//transferase activity;
Unigene25198_All	323	0.01	0.21	4.39232	0.361047	*	gi|641856138|gb|KDO74918.1|/6.98625e-20/hypothetical protein CISIN_1g007312mg [Citrus sinensis]	NA	sp|Q9C5D2|FBL4_ARATH/3e-21/F-box/LRR-repeat protein 4 OS=Arabidopsis thaliana GN=FBL4 PE=2 SV=1	cit:102630803/1e-20/F-box/LRR-repeat protein 4-like; K10268 F-box and leucine-rich repeat protein 2/20	NA	PTHR23125/7.6E-21/--	NA
Unigene9429_All	341	0.375	0.8	1.09311	0.42604	*	gi|661882323|emb|CDP13903.1|/2.27086e-31/unnamed protein product [Coffea canephora]	NA	sp|C0LGV1|RCH1_ARATH/2e-22/LRR receptor-like serine/threonine-protein kinase RCH1 OS=Arabidopsis thaliana GN=RCH1 PE=2 SV=1	dosa:Os06t0587000-00/6e-21/Os06g0587000; Leucine-rich repeat domain containing protein.; K13420 LRR receptor-like serine/threonine-protein kinase FLS2 [EC:2.7.11.1]	MA2301_1/7e-10/---	PF13516/0.47/Leucine Rich repeat	biological_process:GO:0006468//protein phosphorylation;cellular_component:GO:0016020//membrane;molecular_function:GO:0000166//nucleotide binding;GO:0004672//protein kinase activity;GO:0016491//oxidoreductase activity;
Unigene26736_All	345	0.185	0.755	2.02895	0.499084	*	gi|661879484|emb|CDP16836.1|/6.14987e-37/unnamed protein product [Coffea canephora] &gt;gi|661890441|emb|CDP05938.1| unnamed protein product [Coffea canephora]	NA	sp|Q9FN37|PSKR2_ARATH/7e-31/Phytosulfokine receptor 2 OS=Arabidopsis thaliana GN=PSKR2 PE=2 SV=1	pop:POPTR_0004s06420g/4e-18/POPTRDRAFT_1075175; FLAGELLIN-SENSITIVE 2 family protein; K13420 LRR receptor-like serine/threonine-protein kinase FLS2 [EC:2.7.11.1]	NA	PF13855/1.4E-7/Leucine rich repeat	biological_process:GO:0006468//protein phosphorylation;cellular_component:GO:0016021//integral component of membrane;molecular_function:GO:0004674//protein serine/threonine kinase activity;GO:0005524//ATP binding;
CL986.Contig1_All	347	0.185	2.47	3.73891	0.699005	*	gi|661885148|emb|CDP11288.1|/3.61313e-24/unnamed protein product [Coffea canephora]	NA	sp|C0LGF5|Y1341_ARATH/2e-18/Probable LRR receptor-like serine/threonine-protein kinase At1g34110 OS=Arabidopsis thaliana GN=At1g34110 PE=2 SV=2	sly:101246110/7e-20/LRR receptor-like serine/threonine-protein kinase EFR; K13420 LRR receptor-like serine/threonine-protein kinase FLS2 [EC:2.7.11.1]	NA	PF13855/1.4E-8/Leucine rich repeat	NA
Unigene13782_All	347	0.01	0.585	5.87036	0.637407	*	gi|629118255|gb|KCW82930.1|/3.4996e-19/hypothetical protein EUGRSUZ_C04303 [Eucalyptus grandis]	NA	sp|Q9ZWC8|BRL1_ARATH/6e-11/Serine/threonine-protein kinase BRI1-like 1 OS=Arabidopsis thaliana GN=BRL1 PE=1 SV=1	fve:101312618/2e-13/probable LRR receptor-like serine/threonine-protein kinase At3g47570; K13420 LRR receptor-like serine/threonine-protein kinase FLS2 [EC:2.7.11.1]	NA	PTHR24420/8.8E-18/--	molecular_function:GO:0016740//transferase activity;
Unigene13882_All	356	0.175	1.28	2.87072	0.619277	*	gi|641822285|gb|KDO41819.1|/2.32995e-07/hypothetical protein CISIN_1g012255mg [Citrus sinensis]	NA	sp|Q3EC97|FBL14_ARATH/5e-08/F-box/LRR-repeat protein 14 OS=Arabidopsis thaliana GN=FBL14 PE=2 SV=1	cit:102626232/4e-08/F-box/LRR-repeat protein 14-like; K10268 F-box and leucine-rich repeat protein 2/20	NA	NA	NA
Unigene18671_All	360	0.175	0.185	0.0801703	0.211421	*	gi|474160134|gb|EMS57268.1|/3.81904e-18/LRR receptor-like serine/threonine-protein kinase GSO1 [Triticum urartu]	NA	sp|Q9LRT1|Y3804_ARATH/1e-16/Probably inactive leucine-rich repeat receptor-like protein kinase At3g28040 OS=Arabidopsis thaliana GN=At3g28040 PE=2 SV=1	cit:102621016/4e-15/probable LRR receptor-like serine/threonine-protein kinase At3g47570-like; K04730 interleukin-1 receptor-associated kinase 1 [EC:2.7.11.1]	ECU09g0200/4e-08/---	SM00369/170.0/Leucine-rich repeats, typical (most populated) subfamily	NA
Unigene17845_All	367	0.165	0.36	1.12553	0.325199	*	gi|571477082|ref|XP_006587157.1|/1.02365e-47/PREDICTED: probable LRR receptor-like serine/threonine-protein kinase At1g56130-like [Glycine max]	gi|359495324|ref|XM_002270940.2|/4e-10/PREDICTED: Vitis vinifera probable LRR receptor-like serine/threonine-protein kinase At1g56130-like (LOC100242759), mRNA	sp|C0LGH3|Y5614_ARATH/3e-40/Probable LRR receptor-like serine/threonine-protein kinase At1g56140 OS=Arabidopsis thaliana GN=At1g56140 PE=2 SV=2	mus:103988543/2e-11/LRR receptor-like serine/threonine-protein kinase FLS2; K13420 LRR receptor-like serine/threonine-protein kinase FLS2 [EC:2.7.11.1]	NA	PF00560/0.017/Leucine Rich Repeat	biological_process:GO:0006468//protein phosphorylation;cellular_component:GO:0016021//integral component of membrane;molecular_function:GO:0005524//ATP binding;GO:0004672//protein kinase activity;
Unigene21250_All	370	0.165	0.53	1.68353	0.417865	*	gi|719981880|ref|XP_010250260.1|/2.00506e-19/PREDICTED: LRR receptor-like serine/threonine-protein kinase GSO2 isoform X2 [Nelumbo nucifera]	NA	sp|C0LGS2|Y4361_ARATH/2e-10/Probable LRR receptor-like serine/threonine-protein kinase At4g36180 OS=Arabidopsis thaliana GN=At4g36180 PE=2 SV=1	pda:103697992/8e-11/LRR receptor-like serine/threonine-protein kinase FLS2; K13420 LRR receptor-like serine/threonine-protein kinase FLS2 [EC:2.7.11.1]	NA	PTHR24420/4.3E-13/--	NA
Unigene15880_All	375	0.165	0.175	0.0848889	0.211421	*	gi|116560836|gb|ABJ99599.1|/5.07675e-15/NBS-LRR type resistance protein [Beta vulgaris]	gi|116560835|gb|DQ907612.1|/7e-06/Beta vulgaris clone cZR-7(f) NBS-LRR type resistance protein mRNA, complete cds	sp|Q7XA40|RGA3_SOLBU/2e-06/Putative disease resistance protein RGA3 OS=Solanum bulbocastanum GN=RGA3 PE=2 SV=2	mtr:MTR_3g018980/3e-06/Cc-nbs-lrr resistance protein; K19613 leucine-rich repeat protein SHOC2	NA	NA	NA
Unigene6561_All	375	0.01	0.5	5.64386	0.587562	*	gi|604332116|gb|EYU36867.1|/7.01139e-41/hypothetical protein MIMGU_mgv1a008373mg [Erythranthe guttata] &gt;gi|604332117|gb|EYU36868.1| hypothetical protein MIMGU_mgv1a008373mg [Erythranthe guttata]	NA	sp|Q9SRR1|FBL12_ARATH/4e-38/F-box/LRR-repeat protein 12 OS=Arabidopsis thaliana GN=FBL12 PE=2 SV=1	bvg:104894482/1e-42/F-box/LRR-repeat protein 12; K10268 F-box and leucine-rich repeat protein 2/20	NA	PTHR23125/7.1E-29/--	NA
Unigene7292_All	376	0.48	0.345	-0.476438	0.275408	*	gi|571504259|ref|XP_006595239.1|/6.39238e-26/PREDICTED: putative disease resistance RPP13-like protein 1-like [Glycine max]	NA	sp|Q7XBQ9|RGA2_SOLBU/7e-08/Disease resistance protein RGA2 OS=Solanum bulbocastanum GN=RGA2 PE=1 SV=1	mtr:MTR_3g021330/8e-18/Cc-nbs-lrr resistance protein; K19613 leucine-rich repeat protein SHOC2	NA	PTHR23155/1.7E-19/--	NA
Unigene6414_All	384	0.01	0.645	6.01123	0.673956	*	gi|460379531|ref|XP_004235515.1|/6.11462e-32/PREDICTED: tyrosine-sulfated glycopeptide receptor 1 [Solanum lycopersicum]	NA	sp|Q9SHI3|RLP2_ARATH/6e-24/Receptor-like protein 2 OS=Arabidopsis thaliana GN=RLP2 PE=2 SV=1	sot:102586695/2e-14/LRR receptor-like serine/threonine-protein kinase EFR-like; K13420 LRR receptor-like serine/threonine-protein kinase FLS2 [EC:2.7.11.1]	NA	PTHR24420:SF652/4.6E-34/--	molecular_function:GO:0016301//kinase activity;
Unigene13635_All	385	0.01	1.32	7.04439	0.88146	Up	gi|643739128|gb|KDP44942.1|/2.4825e-33/hypothetical protein JCGZ_01442 [Jatropha curcas]	NA	sp|C0LGP4|Y3475_ARATH/4e-26/Probable LRR receptor-like serine/threonine-protein kinase At3g47570 OS=Arabidopsis thaliana GN=At3g47570 PE=2 SV=1	egr:104435658/1e-31/probable LRR receptor-like serine/threonine-protein kinase At3g47570; K04730 interleukin-1 receptor-associated kinase 1 [EC:2.7.11.1]	NA	PTHR24420/2.7E-43/--	molecular_function:GO:0016301//kinase activity;
Unigene9087_All	391	0.01	1.75	7.45121	0.924603	Up	gi|359483683|ref|XP_003633001.1|/4.8123e-29/PREDICTED: LRR receptor-like serine/threonine-protein kinase GSO1-like [Vitis vinifera]	NA	sp|C0LGP4|Y3475_ARATH/7e-18/Probable LRR receptor-like serine/threonine-protein kinase At3g47570 OS=Arabidopsis thaliana GN=At3g47570 PE=2 SV=1	sot:102597134/9e-28/probable LRR receptor-like serine/threonine-protein kinase At3g47570-like; K13420 LRR receptor-like serine/threonine-protein kinase FLS2 [EC:2.7.11.1]	alr0124_1/4e-06/---	PTHR24420/3.2E-28/--	NA
Unigene18117_All	412	0.145	0.6	2.04891	0.45842	*	gi|566165565|ref|XP_002305887.2|/2.23812e-42/kinase family protein [Populus trichocarpa] &gt;gi|550340594|gb|EEE86398.2| kinase family protein [Populus trichocarpa]	gi|470127959|ref|XR_184693.1|/8e-06/PREDICTED: Fragaria vesca subsp. vesca probable receptor-like protein kinase At1g11050-like (LOC101306633), misc_RNA	sp|O04086|Y1105_ARATH/2e-32/Probable receptor-like protein kinase At1g11050 OS=Arabidopsis thaliana GN=At1g11050 PE=2 SV=1	brp:103845674/1e-07/LRR receptor-like serine/threonine-protein kinase EFR; K13428 LRR receptor-like serine/threonine-protein kinase EFR [EC:2.7.11.1]	NA	PTHR24420:SF675/5.4E-23/--	biological_process:GO:0016310//phosphorylation;cellular_component:GO:0005886//plasma membrane;molecular_function:GO:0004674//protein serine/threonine kinase activity;GO:0000166//nucleotide binding;
Unigene21504_All	418	0.135	0.58	2.10309	0.455509	*	gi|720089790|ref|XP_010244882.1|/1.44734e-25/PREDICTED: probable LRR receptor-like serine/threonine-protein kinase At4g36180 isoform X2 [Nelumbo nucifera]	NA	sp|Q9SCT4|IMK2_ARATH/5e-09/Probably inactive leucine-rich repeat receptor-like protein kinase IMK2 OS=Arabidopsis thaliana GN=IMK2 PE=1 SV=1	atr:18427291/5e-08/LRR receptor-like serine/threonine-protein kinase FLS2; K13420 LRR receptor-like serine/threonine-protein kinase FLS2 [EC:2.7.11.1]	NA	PF00560/0.0089/Leucine Rich Repeat	NA
CL877.Contig3_All	420	0.01	0.295	4.88264	0.429796	*	gi|359474742|ref|XP_002266702.2|/1.03004e-47/PREDICTED: LRR receptor-like serine/threonine-protein kinase FEI 1-like isoform 1 [Vitis vinifera] &gt;gi|296085503|emb|CBI29235.3| unnamed protein product [Vitis vinifera]	gi|359474743|ref|XM_003631479.1|/5e-07/PREDICTED: Vitis vinifera LRR receptor-like serine/threonine-protein kinase FEI 1-like, transcript variant 2 (LOC100264793), mRNA	sp|C0LGL9|FEI2_ARATH/2e-41/LRR receptor-like serine/threonine-protein kinase FEI 2 OS=Arabidopsis thaliana GN=FEI2 PE=1 SV=1	csv:101215973/1e-20/LRR receptor-like serine/threonine-protein kinase FLS2; K13420 LRR receptor-like serine/threonine-protein kinase FLS2 [EC:2.7.11.1]	NA	PTHR24420:SF531/1.9E-54/--	biological_process:GO:0030244//cellulose biosynthetic process;GO:0006468//protein phosphorylation;cellular_component:GO:0016021//integral component of membrane;molecular_function:GO:0005524//ATP binding;GO:0004674//protein serine/threonine kinase activity;
Unigene24276_All	422	0.01	0.705	6.13955	0.705581	*	gi|698494402|ref|XP_009793401.1|/5.85558e-27/PREDICTED: probable LRR receptor-like serine/threonine-protein kinase At1g34110 [Nicotiana sylvestris] &gt;gi|698494405|ref|XP_009793402.1| PREDICTED: probable LRR receptor-like serine/threonine-protein kinase At1g34110 [Nicotiana sylvestris] &gt;gi|698494407|ref|XP_009793403.1| PREDICTED: probable LRR receptor-like serine/threonine-protein kinase At1g…	NA	sp|Q9ZRF9|RPK1_ARATH/4e-06/Probable LRR receptor-like serine/threonine-protein kinase RPK1 OS=Arabidopsis thaliana GN=RPK1 PE=1 SV=1	cit:102615962/8e-14/probable LRR receptor-like serine/threonine-protein kinase At2g24230-like; K17550 protein phosphatase 1 regulatory subunit 7	NA	PF08263/1.2E-11/Leucine rich repeat N-terminal domain	NA
Unigene9123_All	422	0.01	0.425	5.40939	0.536117	*	gi|643714618|gb|KDP27082.1|/3.09052e-44/hypothetical protein JCGZ_20306 [Jatropha curcas]	gi|502164783|ref|XM_004513205.1|/1e-13/PREDICTED: Cicer arietinum probable LRR receptor-like serine/threonine-protein kinase At1g53430-like (LOC101488947), mRNA	sp|C0LGG9|Y5344_ARATH/2e-37/Probable LRR receptor-like serine/threonine-protein kinase At1g53440 OS=Arabidopsis thaliana GN=At1g53440 PE=2 SV=2	jcu:105650164/2e-19/probable LRR receptor-like serine/threonine-protein kinase At1g53430; K04733 interleukin-1 receptor-associated kinase 4 [EC:2.7.11.1]	NA	PF11721/2.7E-35/Di-glucose binding within endoplasmic reticulum	NA
Unigene15670_All	423	0.01	0.72	6.16993	0.712733	*	gi|698494402|ref|XP_009793401.1|/8.45543e-26/PREDICTED: probable LRR receptor-like serine/threonine-protein kinase At1g34110 [Nicotiana sylvestris] &gt;gi|698494405|ref|XP_009793402.1| PREDICTED: probable LRR receptor-like serine/threonine-protein kinase At1g34110 [Nicotiana sylvestris] &gt;gi|698494407|ref|XP_009793403.1| PREDICTED: probable LRR receptor-like serine/threonine-protein kinase At1g…	NA	sp|C0LGT6|EFR_ARATH/4e-12/LRR receptor-like serine/threonine-protein kinase EFR OS=Arabidopsis thaliana GN=EFR PE=1 SV=1	brp:103845674/3e-12/LRR receptor-like serine/threonine-protein kinase EFR; K13428 LRR receptor-like serine/threonine-protein kinase EFR [EC:2.7.11.1]	MA2301_1/1e-08/---	SM00369/0.86/Leucine-rich repeats, typical (most populated) subfamily	NA
Unigene14537_All	427	0.135	0.28	1.05247	0.300331	*	gi|629118017|gb|KCW82692.1|/4.17664e-17/hypothetical protein EUGRSUZ_C04071 [Eucalyptus grandis]	NA	sp|Q9LJF3|BRL3_ARATH/3e-06/Receptor-like protein kinase BRI1-like 3 OS=Arabidopsis thaliana GN=BRL3 PE=1 SV=1	cit:102615962/1e-10/probable LRR receptor-like serine/threonine-protein kinase At2g24230-like; K17550 protein phosphatase 1 regulatory subunit 7	NA	NA	NA
Unigene13450_All	429	0.26	0.98	1.91427	0.533314	*	gi|643713822|gb|KDP26487.1|/5.61877e-30/hypothetical protein JCGZ_17645 [Jatropha curcas]	NA	sp|Q9LP24|Y1571_ARATH/3e-22/Probable leucine-rich repeat receptor-like protein kinase At1g35710 OS=Arabidopsis thaliana GN=At1g35710 PE=2 SV=1	egr:104427750/2e-20/probable LRR receptor-like serine/threonine-protein kinase At4g08850; K04730 interleukin-1 receptor-associated kinase 1 [EC:2.7.11.1]	NA	PF12799/1.5E-6/Leucine Rich repeats (2 copies)	NA
CL592.Contig2_All	474	0.01	0.615	5.94251	0.654262	*	gi|703084388|ref|XP_010092461.1|/3.39915e-28/putative LRR receptor-like serine/threonine-protein kinase [Morus notabilis] &gt;gi|587861373|gb|EXB51227.1| putative LRR receptor-like serine/threonine-protein kinase [Morus notabilis]	NA	sp|C0LGP4|Y3475_ARATH/8e-18/Probable LRR receptor-like serine/threonine-protein kinase At3g47570 OS=Arabidopsis thaliana GN=At3g47570 PE=2 SV=1	cit:102621560/2e-27/probable LRR receptor-like serine/threonine-protein kinase At3g47570-like; K04730 interleukin-1 receptor-associated kinase 1 [EC:2.7.11.1]	NA	PF07714/2.7E-6/Protein tyrosine kinase	molecular_function:GO:0016301//kinase activity;
Unigene19520_All	477	0.01	0.605	5.91886	0.651675	*	gi|596285221|ref|XP_007225422.1|/5.34131e-53/hypothetical protein PRUPE_ppa000499mg [Prunus persica] &gt;gi|462422358|gb|EMJ26621.1| hypothetical protein PRUPE_ppa000499mg [Prunus persica]	NA	sp|O49318|Y2317_ARATH/4e-48/Probable leucine-rich repeat receptor-like protein kinase At2g33170 OS=Arabidopsis thaliana GN=At2g33170 PE=2 SV=1	brp:103845674/2e-26/LRR receptor-like serine/threonine-protein kinase EFR; K13428 LRR receptor-like serine/threonine-protein kinase EFR [EC:2.7.11.1]	RSp0842/2e-08/---	PF12799/6.3E-8/Leucine Rich repeats (2 copies)	cellular_component:GO:0016020//membrane;
Unigene14266_All	483	0.01	0.365	5.18982	0.490584	*	gi|702455700|ref|XP_010026803.1|/2.01332e-18/PREDICTED: disease resistance protein RGA2-like [Eucalyptus grandis]	NA	sp|Q7XBQ9|RGA2_SOLBU/5e-15/Disease resistance protein RGA2 OS=Solanum bulbocastanum GN=RGA2 PE=1 SV=1	mtr:MTR_5g028290/4e-19/Cc-nbs-lrr resistance protein; K19613 leucine-rich repeat protein SHOC2	RSp0842/8e-07/---	PTHR23155:SF425/7.8E-16/--	NA
Unigene26060_All	488	0.01	0.12	3.58496	0.284123	*	gi|255572785|ref|XP_002527325.1|/2.0758e-15/Serine/threonine-protein kinase PBS1, putative [Ricinus communis] &gt;gi|223533325|gb|EEF35077.1| Serine/threonine-protein kinase PBS1, putative [Ricinus communis]	NA	sp|Q9LP24|Y1571_ARATH/5e-15/Probable leucine-rich repeat receptor-like protein kinase At1g35710 OS=Arabidopsis thaliana GN=At1g35710 PE=2 SV=1	mus:103980248/5e-14/probable LRR receptor-like serine/threonine-protein kinase At2g28960; K04730 interleukin-1 receptor-associated kinase 1 [EC:2.7.11.1]	SA1063_1/8e-10/---	PF00069/1.7E-19/Protein kinase domain	molecular_function:GO:0016740//transferase activity;
Unigene16909_All	490	0.01	0.815	6.34873	0.754043	*	gi|566259633|ref|XP_006389373.1|/1.03021e-14/hypothetical protein POPTR_0027s00450g [Populus trichocarpa] &gt;gi|550312144|gb|ERP48287.1| hypothetical protein POPTR_0027s00450g [Populus trichocarpa]	NA	NA	cit:102615962/3e-14/probable LRR receptor-like serine/threonine-protein kinase At2g24230-like; K17550 protein phosphatase 1 regulatory subunit 7	NA	NA	NA
Unigene13319_All	499	0.835	0.235	-1.82912	0.502048	*	gi|657377224|gb|KEH22129.1|/4.83789e-58/polygalacturonase inhibitor [Medicago truncatula]	NA	sp|Q05091|PGIP_PYRCO/2e-31/Polygalacturonase inhibitor OS=Pyrus communis GN=PGIP PE=1 SV=1	egu:105049067/4e-20/LRR receptor-like serine/threonine-protein kinase FLS2; K13420 LRR receptor-like serine/threonine-protein kinase FLS2 [EC:2.7.11.1]	MA2301_1/3e-08/---	PF00560/0.31/Leucine Rich Repeat	NA
Unigene4066_All	499	0.11	1.02	3.21299	0.593941	*	gi|604327430|gb|EYU33236.1|/3.70424e-58/hypothetical protein MIMGU_mgv1a021943mg [Erythranthe guttata]	NA	sp|Q9LT96|Y5977_ARATH/8e-48/Probable leucine-rich repeat receptor-like protein kinase At5g49770 OS=Arabidopsis thaliana GN=At5g49770 PE=2 SV=1	jcu:105637229/8e-24/probable LRR receptor-like serine/threonine-protein kinase At3g47570; K04730 interleukin-1 receptor-associated kinase 1 [EC:2.7.11.1]	RSp0875/2e-09/---	PTHR24420:SF542/1.3E-61/--	biological_process:GO:0016310//phosphorylation;cellular_component:GO:0016020//membrane;molecular_function:GO:0004672//protein kinase activity;
CL1010.Contig1_All	516	0.495	0.87	0.813587	0.372296	*	gi|719988186|ref|XP_010252252.1|/1.58114e-46/PREDICTED: probable leucine-rich repeat receptor-like protein kinase At5g49770 [Nelumbo nucifera]	gi|147779015|emb|AM428300.2|/1e-05/Vitis vinifera contig VV78X154272.7, whole genome shotgun sequence	sp|Q9LT96|Y5977_ARATH/9e-40/Probable leucine-rich repeat receptor-like protein kinase At5g49770 OS=Arabidopsis thaliana GN=At5g49770 PE=2 SV=1	mdm:103430557/2e-19/probable LRR receptor-like serine/threonine-protein kinase At1g06840; K04730 interleukin-1 receptor-associated kinase 1 [EC:2.7.11.1]	NA	PF00069/9.7E-8/Protein kinase domain	biological_process:GO:0000165//MAPK cascade;cellular_component:GO:0016020//membrane;molecular_function:GO:0004674//protein serine/threonine kinase activity;GO:0016491//oxidoreductase activity;
Unigene13867_All	518	0.01	1.84	7.52356	0.931054	Up	gi|359485176|ref|XP_002280075.2|/2.84679e-43/PREDICTED: probable LRR receptor-like serine/threonine-protein kinase At3g47570-like [Vitis vinifera]	NA	sp|C0LGQ5|GSO1_ARATH/2e-31/LRR receptor-like serine/threonine-protein kinase GSO1 OS=Arabidopsis thaliana GN=GSO1 PE=2 SV=1	vvi:100241966/6e-44/probable LRR receptor-like serine/threonine-protein kinase At3g47570; K13420 LRR receptor-like serine/threonine-protein kinase FLS2 [EC:2.7.11.1]	alr0124_1/6e-11/---	PTHR24420/3.7E-51/--	NA
CL1260.Contig2_All	541	0.01	1.64	7.35755	0.915529	Up	gi|224139658|ref|XP_002323215.1|/2.83885e-23/hypothetical protein POPTR_0016s02970g [Populus trichocarpa] &gt;gi|222867845|gb|EEF04976.1| hypothetical protein POPTR_0016s02970g [Populus trichocarpa]	NA	sp|C0LGP4|Y3475_ARATH/3e-11/Probable LRR receptor-like serine/threonine-protein kinase At3g47570 OS=Arabidopsis thaliana GN=At3g47570 PE=2 SV=1	tcc:TCM_029651/2e-21/Leucine-rich repeat protein kinase family protein; K13420 LRR receptor-like serine/threonine-protein kinase FLS2 [EC:2.7.11.1]	NA	PTHR24420:SF672/9.0E-30/--	molecular_function:GO:0016301//kinase activity;
Unigene13442_All	545	0.185	0.505	1.44876	0.394074	*	gi|590707142|ref|XP_007047922.1|/2.69663e-29/Leucine-rich repeat transmembrane protein kinase family protein isoform 3 [Theobroma cacao] &gt;gi|508700183|gb|EOX92079.1| Leucine-rich repeat transmembrane protein kinase family protein isoform 3 [Theobroma cacao]	NA	sp|C0LGX1|Y5524_ARATH/2e-20/Probable LRR receptor-like serine/threonine-protein kinase At5g65240 OS=Arabidopsis thaliana GN=At5g65240 PE=2 SV=1	fve:101309130/3e-12/LRR receptor-like serine/threonine-protein kinase FLS2; K13420 LRR receptor-like serine/threonine-protein kinase FLS2 [EC:2.7.11.1]	NA	PTHR24420:SF717/6.8E-33/--	biological_process:GO:0006468//protein phosphorylation;cellular_component:GO:0016021//integral component of membrane;molecular_function:GO:0004674//protein serine/threonine kinase activity;GO:0005524//ATP binding;
Unigene16887_All	548	0.01	0.61	5.93074	0.654262	*	gi|657976746|ref|XP_008380264.1|/7.41632e-51/PREDICTED: receptor-like protein kinase [Malus domestica]	NA	sp|P93194|RPK1_IPONI/3e-39/Receptor-like protein kinase OS=Ipomoea nil GN=INRPK1 PE=2 SV=2	mus:103988543/5e-22/LRR receptor-like serine/threonine-protein kinase FLS2; K13420 LRR receptor-like serine/threonine-protein kinase FLS2 [EC:2.7.11.1]	alr0124_1/3e-09/---	PS51450/5.309/Leucine-rich repeat profile.	molecular_function:GO:0016301//kinase activity;
Unigene2341_All	549	0.095	0.4	2.074	0.397865	*	gi|255554367|ref|XP_002518223.1|/8.74034e-60/receptor protein kinase, putative [Ricinus communis] &gt;gi|223542628|gb|EEF44166.1| receptor protein kinase, putative [Ricinus communis]	NA	sp|Q9LRT1|Y3804_ARATH/1e-52/Probably inactive leucine-rich repeat receptor-like protein kinase At3g28040 OS=Arabidopsis thaliana GN=At3g28040 PE=2 SV=1	tcc:TCM_029651/3e-26/Leucine-rich repeat protein kinase family protein; K13420 LRR receptor-like serine/threonine-protein kinase FLS2 [EC:2.7.11.1]	alr0124_1/8e-10/---	PTHR24420/2.0E-51/--	biological_process:GO:0006468//protein phosphorylation;GO:0055114//oxidation-reduction process;cellular_component:GO:0016021//integral component of membrane;molecular_function:GO:0032440//2-alkenal reductase [NAD(P)] activity;GO:0050321//tau-protein kinase activity;GO:0005524//ATP binding;
CL1333.Contig2_All	555	0.36	0.45	0.321928	0.254816	*	gi|571541288|ref|XP_006601724.1|/5.5304e-25/PREDICTED: disease resistance protein isoform X4 [Glycine max]	gi|359482760|ref|XM_003632782.1|/2e-07/PREDICTED: Vitis vinifera leucine-rich repeat receptor protein kinase EXS-like (LOC100261703), mRNA	sp|Q9SHI3|RLP2_ARATH/6e-06/Receptor-like protein 2 OS=Arabidopsis thaliana GN=RLP2 PE=2 SV=1	sly:101263330/1e-07/probable LRR receptor-like serine/threonine-protein kinase At4g36180; K13466 EIX receptor 1/2	NA	PTHR24420/2.2E-15/--	NA
Unigene13320_All	557	0.01	0.785	6.29462	0.740477	*	gi|460407232|ref|XP_004249058.1|/5.1871e-71/PREDICTED: F-box/LRR-repeat protein 3 [Solanum lycopersicum]	gi|225434418|ref|XM_002277470.1|/4e-08/PREDICTED: Vitis vinifera F-box/LRR-repeat protein 3-like (LOC100246775), mRNA	sp|Q8RWU5|FBL3_ARATH/9e-57/F-box/LRR-repeat protein 3 OS=Arabidopsis thaliana GN=FBL3 PE=2 SV=1	bvg:104900260/2e-74/F-box/LRR-repeat protein 3-like; K10268 F-box and leucine-rich repeat protein 2/20	NA	PF13516/0.0037/Leucine Rich repeat	NA
CL1333.Contig1_All	570	0.01	0.335	5.06609	0.462966	*	gi|571541288|ref|XP_006601724.1|/3.67381e-27/PREDICTED: disease resistance protein isoform X4 [Glycine max]	gi|359482760|ref|XM_003632782.1|/2e-07/PREDICTED: Vitis vinifera leucine-rich repeat receptor protein kinase EXS-like (LOC100261703), mRNA	sp|Q9SHI3|RLP2_ARATH/3e-06/Receptor-like protein 2 OS=Arabidopsis thaliana GN=RLP2 PE=2 SV=1	sly:101263330/2e-08/probable LRR receptor-like serine/threonine-protein kinase At4g36180; K13466 EIX receptor 1/2	NA	PTHR24420:SF648/2.5E-16/--	NA
CL1240.Contig1_All	578	0.095	0.04	-1.24793	0.247071	*	gi|720074246|ref|XP_010278958.1|/2.08806e-57/PREDICTED: probable LRR receptor-like serine/threonine-protein kinase At1g06840 [Nelumbo nucifera]	NA	sp|C0LGD7|Y1684_ARATH/2e-46/Probable LRR receptor-like serine/threonine-protein kinase At1g06840 OS=Arabidopsis thaliana GN=At1g06840 PE=2 SV=2	sly:101264408/2e-13/LRR receptor-like serine/threonine-protein kinase EFR; K13420 LRR receptor-like serine/threonine-protein kinase FLS2 [EC:2.7.11.1]	NA	PF13855/6.3E-7/Leucine rich repeat	NA
CL986.Contig2_All	582	0.09	1.77	4.29768	0.689625	*	gi|723725945|ref|XP_004246208.2|/1.333e-43/PREDICTED: probable LRR receptor-like serine/threonine-protein kinase At3g47570 [Solanum lycopersicum]	NA	sp|C0LGT6|EFR_ARATH/3e-29/LRR receptor-like serine/threonine-protein kinase EFR OS=Arabidopsis thaliana GN=EFR PE=1 SV=1	sly:104645856/1e-39/probable LRR receptor-like serine/threonine-protein kinase At3g47570; K13420 LRR receptor-like serine/threonine-protein kinase FLS2 [EC:2.7.11.1]	MA2301_1/3e-09/---	PTHR24420/2.0E-62/--	molecular_function:GO:0016301//kinase activity;
Unigene5348_All	584	0.255	0.835	1.71128	0.495059	*	gi|698487687|ref|XP_009790475.1|/3.24055e-21/PREDICTED: receptor-like serine/threonine-protein kinase At4g25390 [Nicotiana sylvestris]	NA	sp|Q9STJ8|Y4539_ARATH/1e-14/Receptor-like serine/threonine-protein kinase At4g25390 OS=Arabidopsis thaliana GN=At4g25390 PE=2 SV=1	pda:103724158/1e-06/probable LRR receptor-like serine/threonine-protein kinase At3g47570; K04730 interleukin-1 receptor-associated kinase 1 [EC:2.7.11.1]	NA	PTHR24420/7.7E-17/--	NA
CL306.Contig1_All	600	0.01	0.715	6.15987	0.707612	*	gi|593262856|ref|XP_007133607.1|/2.16459e-23/hypothetical protein PHAVU_011G193500g [Phaseolus vulgaris] &gt;gi|561006607|gb|ESW05601.1| hypothetical protein PHAVU_011G193500g [Phaseolus vulgaris]	NA	sp|Q7XBQ9|RGA2_SOLBU/3e-09/Disease resistance protein RGA2 OS=Solanum bulbocastanum GN=RGA2 PE=1 SV=1	mtr:MTR_3g022730/1e-11/Cc-nbs-lrr resistance protein; K19613 leucine-rich repeat protein SHOC2	NA	NA	NA
Unigene2420_All	610	0.24	0.095	-1.33703	0.296539	*	gi|379319197|gb|AFC98464.1|/5.83933e-72/leucine-rich repeat kinase-like protein [Atriplex canescens]	gi|379319196|gb|JN974247.1|/2e-19/Atriplex canescens leucine-rich repeat kinase-like protein (LLR) mRNA, complete cds	sp|Q8LFN2|Y3037_ARATH/1e-39/Probable inactive leucine-rich repeat receptor-like protein kinase At3g03770 OS=Arabidopsis thaliana GN=At3g03770 PE=2 SV=1	cmo:103489334/3e-24/probable LRR receptor-like serine/threonine-protein kinase At3g47570; K13420 LRR receptor-like serine/threonine-protein kinase FLS2 [EC:2.7.11.1]	MA2301_1/2e-11/---	PF12799/3.2E-8/Leucine Rich repeats (2 copies)	biological_process:GO:0016310//phosphorylation;cellular_component:GO:0016020//membrane;molecular_function:GO:0016301//kinase activity;
Unigene3635_All	614	0.085	0.87	3.35548	0.568803	*	gi|356559110|ref|XP_003547844.1|/1.07266e-89/PREDICTED: probable leucine-rich repeat receptor-like protein kinase At5g49770-like [Glycine max]	gi|255557912|ref|XM_002519939.1|/7e-07/Ricinus communis receptor protein kinase, putative, mRNA	sp|Q9LT96|Y5977_ARATH/1e-63/Probable leucine-rich repeat receptor-like protein kinase At5g49770 OS=Arabidopsis thaliana GN=At5g49770 PE=2 SV=1	cit:102618529/3e-28/LRR receptor-like serine/threonine-protein kinase FLS2-like; K13420 LRR receptor-like serine/threonine-protein kinase FLS2 [EC:2.7.11.1]	alr0124_1/2e-08/---	PF00560/0.54/Leucine Rich Repeat	biological_process:GO:0006468//protein phosphorylation;cellular_component:GO:0016021//integral component of membrane;molecular_function:GO:0004674//protein serine/threonine kinase activity;GO:0005524//ATP binding;
Unigene10629_All	631	0.305	0.34	0.156726	0.233469	*	NA	NA	NA	jcu:105637959/3e-06/F-box/LRR-repeat protein 4; K15082 DNA repair protein RAD7	NA	NA	NA
Unigene20944_All	642	0.08	0.575	2.84549	0.479983	*	gi|697192225|ref|XP_009605195.1|/2.72892e-62/PREDICTED: probable leucine-rich repeat receptor-like protein kinase At5g49770 [Nicotiana tomentosiformis]	NA	sp|Q9LT96|Y5977_ARATH/2e-39/Probable leucine-rich repeat receptor-like protein kinase At5g49770 OS=Arabidopsis thaliana GN=At5g49770 PE=2 SV=1	fve:101309130/3e-13/LRR receptor-like serine/threonine-protein kinase FLS2; K13420 LRR receptor-like serine/threonine-protein kinase FLS2 [EC:2.7.11.1]	NA	PTHR24420:SF542/1.6E-47/--	NA
CL471.Contig2_All	644	0.08	1.23	3.94251	0.638611	*	gi|633020245|gb|AHZ44755.1|/2.84286e-75/LRR.XII-like protein, partial [Platanus x acerifolia]	gi|359486509|ref|XM_002271281.2|/2e-19/PREDICTED: Vitis vinifera probable LRR receptor-like serine/threonine-protein kinase At3g47570-like (LOC100241667), partial mRNA	sp|C0LGP4|Y3475_ARATH/7e-63/Probable LRR receptor-like serine/threonine-protein kinase At3g47570 OS=Arabidopsis thaliana GN=At3g47570 PE=2 SV=1	cit:102621016/1e-74/probable LRR receptor-like serine/threonine-protein kinase At3g47570-like; K04730 interleukin-1 receptor-associated kinase 1 [EC:2.7.11.1]	all0886_1/5e-10/---	PS00108/-/Serine/Threonine protein kinases active-site signature.	biological_process:GO:0006468//protein phosphorylation;cellular_component:GO:0016021//integral component of membrane;molecular_function:GO:0004674//protein serine/threonine kinase activity;GO:0005524//ATP binding;
Unigene7318_All	659	0.29	0.48	0.726982	0.309459	*	gi|641843645|gb|KDO62544.1|/1.03677e-59/hypothetical protein CISIN_1g001561mg [Citrus sinensis]	NA	sp|Q9FN37|PSKR2_ARATH/5e-47/Phytosulfokine receptor 2 OS=Arabidopsis thaliana GN=PSKR2 PE=2 SV=1	bvg:104883663/1e-20/LRR receptor-like serine/threonine-protein kinase FLS2; K13420 LRR receptor-like serine/threonine-protein kinase FLS2 [EC:2.7.11.1]	YJL005w_1/4e-07/---	PTHR24420/3.7E-45/--	biological_process:GO:0016310//phosphorylation;GO:0006464//cellular protein modification process;cellular_component:GO:0016020//membrane;molecular_function:GO:0000166//nucleotide binding;GO:0004672//protein kinase activity;
Unigene12018_All	668	0.43	0.63	0.551015	0.303206	*	gi|225434508|ref|XP_002278392.1|/6.28665e-52/PREDICTED: probable LRR receptor-like serine/threonine-protein kinase At5g45840-like [Vitis vinifera]	NA	sp|C0LGU7|Y5458_ARATH/3e-25/Probable LRR receptor-like serine/threonine-protein kinase At5g45840 OS=Arabidopsis thaliana GN=At5g45840 PE=2 SV=1	brp:103839616/4e-20/LRR receptor-like serine/threonine-protein kinase FLS2; K13420 LRR receptor-like serine/threonine-protein kinase FLS2 [EC:2.7.11.1]	NA	PF08263/1.5E-13/Leucine rich repeat N-terminal domain	NA
Unigene1275_All	668	0.01	0.47	5.55459	0.567491	*	gi|449456693|ref|XP_004146083.1|/2.71433e-71/PREDICTED: probable LRR receptor-like serine/threonine-protein kinase At1g53440-like [Cucumis sativus] &gt;gi|449521066|ref|XP_004167552.1| PREDICTED: probable LRR receptor-like serine/threonine-protein kinase At1g53440-like [Cucumis sativus]	NA	sp|C0LGG9|Y5344_ARATH/8e-59/Probable LRR receptor-like serine/threonine-protein kinase At1g53440 OS=Arabidopsis thaliana GN=At1g53440 PE=2 SV=2	jcu:105650164/7e-13/probable LRR receptor-like serine/threonine-protein kinase At1g53430; K04733 interleukin-1 receptor-associated kinase 4 [EC:2.7.11.1]	NA	PF11721/2.1E-25/Di-glucose binding within endoplasmic reticulum	NA
Unigene19159_All	691	0.205	0.6	1.54934	0.423669	*	gi|359477838|ref|XP_002283031.2|/4.44193e-96/PREDICTED: probable leucine-rich repeat receptor-like protein kinase At2g33170-like [Vitis vinifera]	gi|359477837|ref|XM_002282995.2|/2e-32/PREDICTED: Vitis vinifera probable leucine-rich repeat receptor-like protein kinase At2g33170-like (LOC100245888), mRNA	sp|Q9LVP0|Y5639_ARATH/1e-83/Probable leucine-rich repeat receptor-like protein kinase At5g63930 OS=Arabidopsis thaliana GN=At5g63930 PE=2 SV=1	mdm:103435244/2e-38/probable LRR receptor-like serine/threonine-protein kinase At1g56140; K04733 interleukin-1 receptor-associated kinase 4 [EC:2.7.11.1]	YAR019c/2e-15/---	PF00069/6.3E-26/Protein kinase domain	biological_process:GO:0006468//protein phosphorylation;cellular_component:GO:0016021//integral component of membrane;molecular_function:GO:0005524//ATP binding;GO:0004672//protein kinase activity;
Unigene11953_All	694	0.21	1.65	2.974	0.652232	*	gi|719969171|ref|XP_010267641.1|/5.01472e-23/PREDICTED: probable LRR receptor-like serine/threonine-protein kinase At5g10290 isoform X2 [Nelumbo nucifera]	NA	sp|C0LGX1|Y5524_ARATH/3e-18/Probable LRR receptor-like serine/threonine-protein kinase At5g65240 OS=Arabidopsis thaliana GN=At5g65240 PE=2 SV=1	gmx:100788119/9e-09/LRR receptor-like serine/threonine-protein kinase FLS2-like; K13420 LRR receptor-like serine/threonine-protein kinase FLS2 [EC:2.7.11.1]	NA	PF08263/4.0E-9/Leucine rich repeat N-terminal domain	biological_process:GO:0016310//phosphorylation;cellular_component:GO:0016020//membrane;molecular_function:GO:0000166//nucleotide binding;GO:0004672//protein kinase activity;
Unigene8034_All	710	0.07	0.945	3.75489	0.593869	*	gi|302142859|emb|CBI20154.3|/1.05396e-71/unnamed protein product [Vitis vinifera]	gi|502089722|ref|XM_004488942.1|/1e-08/PREDICTED: Cicer arietinum probable LRR receptor-like serine/threonine-protein kinase At1g53430-like (LOC101514311), mRNA	sp|C0LGG8|Y5343_ARATH/4e-59/Probable LRR receptor-like serine/threonine-protein kinase At1g53430 OS=Arabidopsis thaliana GN=At1g53430 PE=1 SV=1	vvi:100253808/3e-22/LRR receptor-like serine/threonine-protein kinase FLS2; K13420 LRR receptor-like serine/threonine-protein kinase FLS2 [EC:2.7.11.1]	alr0124_1/4e-13/---	PF13855/4.2E-8/Leucine rich repeat	NA
Unigene10132_All	724	0.135	0.93	2.78427	0.568407	*	gi|590715432|ref|XP_007050194.1|/5.44318e-87/Leucine-rich repeat receptor-like protein kinase family protein, putative isoform 1 [Theobroma cacao] &gt;gi|590715435|ref|XP_007050195.1| Leucine-rich repeat receptor-like protein kinase family protein, putative isoform 1 [Theobroma cacao] &gt;gi|508702455|gb|EOX94351.1| Leucine-rich repeat receptor-like protein kinase family protein, putative isoform…	NA	sp|Q9LP24|Y1571_ARATH/3e-46/Probable leucine-rich repeat receptor-like protein kinase At1g35710 OS=Arabidopsis thaliana GN=At1g35710 PE=2 SV=1	tcc:TCM_029529/1e-44/Leucine-rich receptor-like protein kinase family protein; K13420 LRR receptor-like serine/threonine-protein kinase FLS2 [EC:2.7.11.1]	alr0124_1/7e-18/---	PF00560/1.1/Leucine Rich Repeat	biological_process:GO:0006468//protein phosphorylation;cellular_component:GO:0016021//integral component of membrane;molecular_function:GO:0005524//ATP binding;GO:0004672//protein kinase activity;
Unigene705_All	740	0.505	2.01	1.99284	0.622116	*	gi|590572217|ref|XP_007011796.1|/2.65535e-20/Receptor like protein 1, putative [Theobroma cacao] &gt;gi|508782159|gb|EOY29415.1| Receptor like protein 1, putative [Theobroma cacao]	NA	sp|Q9ZRF9|RPK1_ARATH/3e-07/Probable LRR receptor-like serine/threonine-protein kinase RPK1 OS=Arabidopsis thaliana GN=RPK1 PE=1 SV=1	cit:102615962/1e-12/probable LRR receptor-like serine/threonine-protein kinase At2g24230-like; K17550 protein phosphatase 1 regulatory subunit 7	NA	PTHR24420/1.4E-16/--	NA
Unigene12620_All	742	0.31	1.105	1.83371	0.547833	*	gi|661895829|emb|CDP00407.1|/4.06452e-77/unnamed protein product [Coffea canephora]	gi|359472527|ref|XM_002269178.2|/5e-70/PREDICTED: Vitis vinifera probable leucine-rich repeat receptor-like protein kinase At1g35710 (LOC100243945), mRNA	sp|C0LGF5|Y1341_ARATH/2e-20/Probable LRR receptor-like serine/threonine-protein kinase At1g34110 OS=Arabidopsis thaliana GN=At1g34110 PE=2 SV=2	mdm:103434977/4e-23/LRR receptor-like serine/threonine-protein kinase FLS2; K13420 LRR receptor-like serine/threonine-protein kinase FLS2 [EC:2.7.11.1]	alr0124_1/4e-10/---	SM00369/39.0/Leucine-rich repeats, typical (most populated) subfamily	NA
CL592.Contig1_All	808	0.06	1.19	4.30986	0.64499	*	gi|643731616|gb|KDP38860.1|/1.54095e-27/hypothetical protein JCGZ_05017 [Jatropha curcas]	gi|281183753|gb|GQ376527.1|/2e-14/Salvia officinalis microsatellite SoUZ016 sequence	sp|C0LGP4|Y3475_ARATH/2e-17/Probable LRR receptor-like serine/threonine-protein kinase At3g47570 OS=Arabidopsis thaliana GN=At3g47570 PE=2 SV=1	cit:102607254/2e-27/probable LRR receptor-like serine/threonine-protein kinase At3g47570-like; K04730 interleukin-1 receptor-associated kinase 1 [EC:2.7.11.1]	NA	PTHR24420/2.1E-40/--	NA
Unigene16168_All	848	0.16	0.53	1.72792	0.422608	*	gi|645263612|ref|XP_008237315.1|/3.68574e-75/PREDICTED: leucine-rich repeat receptor-like tyrosine-protein kinase At2g41820 [Prunus mume]	NA	sp|Q9FIZ3|GSO2_ARATH/2e-40/LRR receptor-like serine/threonine-protein kinase GSO2 OS=Arabidopsis thaliana GN=GSO2 PE=2 SV=2	mdm:103448436/2e-39/LRR receptor-like serine/threonine-protein kinase EFR; K13428 LRR receptor-like serine/threonine-protein kinase EFR [EC:2.7.11.1]	MA2301_1/5e-19/---	PS51450/6.064/Leucine-rich repeat profile.	NA
CL340.Contig1_All	911	0.245	1.63	2.73402	0.644487	*	gi|255582421|ref|XP_002531999.1|/1.95161e-64/Receptor protein kinase CLAVATA1 precursor, putative [Ricinus communis] &gt;gi|223528358|gb|EEF30398.1| Receptor protein kinase CLAVATA1 precursor, putative [Ricinus communis]	NA	sp|O49545|BAME1_ARATH/2e-54/Leucine-rich repeat receptor-like serine/threonine-protein kinase BAM1 OS=Arabidopsis thaliana GN=BAM1 PE=1 SV=1	mtr:MTR_4g096960/2e-49/LRR receptor-like serine/threonine-protein kinase FLS2; K13420 LRR receptor-like serine/threonine-protein kinase FLS2 [EC:2.7.11.1]	alr0124_1/4e-22/---	PTHR24420/5.4E-102/--	molecular_function:GO:0003824//catalytic activity;
CL340.Contig5_All	925	0.835	1.985	1.24929	0.536135	*	gi|255582421|ref|XP_002531999.1|/8.37536e-55/Receptor protein kinase CLAVATA1 precursor, putative [Ricinus communis] &gt;gi|223528358|gb|EEF30398.1| Receptor protein kinase CLAVATA1 precursor, putative [Ricinus communis]	NA	sp|O82318|Y2579_ARATH/1e-46/Probably inactive leucine-rich repeat receptor-like protein kinase At2g25790 OS=Arabidopsis thaliana GN=At2g25790 PE=2 SV=1	atr:18427291/2e-47/LRR receptor-like serine/threonine-protein kinase FLS2; K13420 LRR receptor-like serine/threonine-protein kinase FLS2 [EC:2.7.11.1]	alr0124_1/3e-21/---	PS51450/7.165/Leucine-rich repeat profile.	NA
CL340.Contig2_All	948	0.55	2.58	2.22987	0.657029	*	gi|255582421|ref|XP_002531999.1|/3.64872e-61/Receptor protein kinase CLAVATA1 precursor, putative [Ricinus communis] &gt;gi|223528358|gb|EEF30398.1| Receptor protein kinase CLAVATA1 precursor, putative [Ricinus communis]	NA	sp|O49545|BAME1_ARATH/4e-52/Leucine-rich repeat receptor-like serine/threonine-protein kinase BAM1 OS=Arabidopsis thaliana GN=BAM1 PE=1 SV=1	mtr:MTR_4g096960/8e-49/LRR receptor-like serine/threonine-protein kinase FLS2; K13420 LRR receptor-like serine/threonine-protein kinase FLS2 [EC:2.7.11.1]	MA2301_1/3e-18/---	PS51450/5.594/Leucine-rich repeat profile.	molecular_function:GO:0003824//catalytic activity;
CL13.Contig1_All	950	0.07	0.63	3.16993	0.505516	*	gi|470146654|ref|XP_004308937.1|/1.55562e-27/PREDICTED: LRR receptor-like serine/threonine-protein kinase EFR-like [Fragaria vesca subsp. vesca]	NA	sp|C0LGT6|EFR_ARATH/1e-19/LRR receptor-like serine/threonine-protein kinase EFR OS=Arabidopsis thaliana GN=EFR PE=1 SV=1	fve:101296821/1e-22/LRR receptor-like serine/threonine-protein kinase EFR; K04730 interleukin-1 receptor-associated kinase 1 [EC:2.7.11.1]	NA	PTHR24420:SF733/2.1E-25/--	molecular_function:GO:0016301//kinase activity;
Unigene7164_All	960	11.86	2.205	-2.42725	0.705833	*	gi|357503037|ref|XP_003621807.1|/4.56728e-51/Polygalacturonase inhibitor protein [Medicago truncatula] &gt;gi|355496822|gb|AES78025.1| polygalacturonase inhibitor protein [Medicago truncatula]	gi|357503036|ref|XM_003621759.1|/1e-06/Medicago truncatula Polygalacturonase inhibitor protein (MTR_7g023630) mRNA, complete cds	sp|A7PW81|PGIP_VITVI/9e-44/Polygalacturonase inhibitor OS=Vitis vinifera GN=pgip PE=1 SV=1	pxb:103962123/1e-23/probable LRR receptor-like serine/threonine-protein kinase At3g47570; K13420 LRR receptor-like serine/threonine-protein kinase FLS2 [EC:2.7.11.1]	RSp0875/1e-07/---	PTHR24420/3.5E-75/--	NA
Unigene7827_All	1009	0.01	0.435	5.44294	0.539226	*	gi|566194766|ref|XP_006377707.1|/6.12644e-94/hypothetical protein POPTR_0011s10410g [Populus trichocarpa] &gt;gi|550328087|gb|ERP55504.1| hypothetical protein POPTR_0011s10410g [Populus trichocarpa]	NA	sp|C0LGP4|Y3475_ARATH/8e-75/Probable LRR receptor-like serine/threonine-protein kinase At3g47570 OS=Arabidopsis thaliana GN=At3g47570 PE=2 SV=1	mdm:103448436/8e-69/LRR receptor-like serine/threonine-protein kinase EFR; K13428 LRR receptor-like serine/threonine-protein kinase EFR [EC:2.7.11.1]	alr0124_1/1e-20/---	PF00560/0.056/Leucine Rich Repeat	biological_process:GO:0016310//phosphorylation;molecular_function:GO:0004672//protein kinase activity;
Unigene8469_All	1013	0.135	1.105	3.03302	0.602656	*	gi|147776552|emb|CAN65127.1|/3.50477e-97/hypothetical protein VITISV_005830 [Vitis vinifera]	gi|225434503|ref|XM_002275617.1|/1e-06/PREDICTED: Vitis vinifera LRR repeats and ubiquitin-like domain-containing protein At2g30105 (LOC100255265), mRNA	sp|Q7XDQ7|PIRL8_ORYSJ/1e-84/Plant intracellular Ras-group-related LRR protein 8 OS=Oryza sativa subsp. japonica GN=IRL8 PE=2 SV=1	bvg:104883663/5e-17/LRR receptor-like serine/threonine-protein kinase FLS2; K13420 LRR receptor-like serine/threonine-protein kinase FLS2 [EC:2.7.11.1]	alr0124_1/5e-21/---	PF13855/4.8E-11/Leucine rich repeat	NA
Unigene362_All	1045	0.29	1.025	1.8215	0.534033	*	gi|566153658|ref|XP_006370084.1|/2.31016e-124/hypothetical protein POPTR_0001s39390g [Populus trichocarpa] &gt;gi|550349263|gb|ERP66653.1| hypothetical protein POPTR_0001s39390g [Populus trichocarpa]	gi|225461769|ref|XM_002283485.1|/1e-71/PREDICTED: Vitis vinifera probable LRR receptor-like serine/threonine-protein kinase At1g53430-like (LOC100243601), mRNA	sp|C0LGG9|Y5344_ARATH/7e-117/Probable LRR receptor-like serine/threonine-protein kinase At1g53440 OS=Arabidopsis thaliana GN=At1g53440 PE=2 SV=2	bvg:104891368/2e-106/probable LRR receptor-like serine/threonine-protein kinase At1g53440; K04733 interleukin-1 receptor-associated kinase 4 [EC:2.7.11.1]	YAR019c/4e-13/---	PTHR24420/8.2E-164/--	biological_process:GO:0006468//protein phosphorylation;cellular_component:GO:0016021//integral component of membrane;GO:0005886//plasma membrane;molecular_function:GO:0004674//protein serine/threonine kinase activity;GO:0005524//ATP binding;
Unigene11169_All	1045	0.42	0.65	0.63005	0.321067	*	gi|663156849|gb|AIF27225.1|/5.32745e-39/polygalacturonase-inhibiting protein 2 [Helianthus annuus]	NA	sp|Q8GT95|PGIP1_ORYSJ/1e-28/Polygalacturonase inhibitor 1 OS=Oryza sativa subsp. japonica GN=FOR1 PE=2 SV=1	mus:103988543/5e-22/LRR receptor-like serine/threonine-protein kinase FLS2; K13420 LRR receptor-like serine/threonine-protein kinase FLS2 [EC:2.7.11.1]	alr0124_1/1e-07/---	PTHR24420:SF647/4.9E-14/--	NA
Unigene9799_All	1058	0.245	1.14	2.21818	0.578128	*	gi|225431303|ref|XP_002268940.1|/6.45832e-73/PREDICTED: disease resistance RPP13-like protein 4 [Vitis vinifera]	NA	sp|Q38834|R13L4_ARATH/1e-64/Disease resistance RPP13-like protein 4 OS=Arabidopsis thaliana GN=RPP13L4 PE=2 SV=2	mtr:MTR_3g018980/3e-07/Cc-nbs-lrr resistance protein; K19613 leucine-rich repeat protein SHOC2	NA	PTHR23155:SF428/5.4E-37/--	molecular_function:GO:0016787//hydrolase activity;
Unigene6235_All	1095	0.28	1.15	2.03814	0.569953	*	gi|302142977|emb|CBI20272.3|/2.61617e-149/unnamed protein product [Vitis vinifera]	gi|225461499|ref|XM_002282552.1|/7e-64/PREDICTED: Vitis vinifera phytosulfokine receptor 2-like (LOC100260504), mRNA	sp|Q9FN37|PSKR2_ARATH/3e-131/Phytosulfokine receptor 2 OS=Arabidopsis thaliana GN=PSKR2 PE=2 SV=1	pda:103696970/5e-73/brassinosteroid LRR receptor kinase-like; K13415 protein brassinosteroid insensitive 1 [EC:2.7.10.1 2.7.11.1]	BS_yloP_1/2e-20/---	PS00108/-/Serine/Threonine protein kinases active-site signature.	biological_process:GO:0006468//protein phosphorylation;cellular_component:GO:0016021//integral component of membrane;molecular_function:GO:0004674//protein serine/threonine kinase activity;GO:0005524//ATP binding;
CL1426.Contig2_All	1124	0.185	1.67	3.17425	0.657856	*	gi|566168715|ref|XP_006382336.1|/5.0956e-60/hypothetical protein POPTR_0005s01150g [Populus trichocarpa] &gt;gi|550337694|gb|ERP60133.1| hypothetical protein POPTR_0005s01150g [Populus trichocarpa]	NA	sp|Q8LPB4|PSKR1_DAUCA/3e-27/Phytosulfokine receptor 1 OS=Daucus carota GN=PSKR PE=1 SV=1	sly:101263330/4e-29/probable LRR receptor-like serine/threonine-protein kinase At4g36180; K13466 EIX receptor 1/2	MA2301_1/2e-07/---	PF00560/0.77/Leucine Rich Repeat	NA
CL13.Contig2_All	1131	0.14	0.26	0.893085	0.278355	*	gi|470146654|ref|XP_004308937.1|/1.76995e-31/PREDICTED: LRR receptor-like serine/threonine-protein kinase EFR-like [Fragaria vesca subsp. vesca]	NA	sp|C0LGT6|EFR_ARATH/2e-24/LRR receptor-like serine/threonine-protein kinase EFR OS=Arabidopsis thaliana GN=EFR PE=1 SV=1	fve:101296821/2e-25/LRR receptor-like serine/threonine-protein kinase EFR; K04730 interleukin-1 receptor-associated kinase 1 [EC:2.7.11.1]	NA	NA	molecular_function:GO:0016301//kinase activity;
CL1240.Contig2_All	1174	0.1	0.675	2.75489	0.50938	*	gi|720088828|ref|XP_010244582.1|/9.3191e-148/PREDICTED: probable LRR receptor-like serine/threonine-protein kinase At1g06840 isoform X3 [Nelumbo nucifera]	gi|359481034|ref|XM_002266170.2|/4e-07/PREDICTED: Vitis vinifera probable LRR receptor-like serine/threonine-protein kinase At1g06840-like (LOC100243382), mRNA	sp|C0LGD7|Y1684_ARATH/4e-125/Probable LRR receptor-like serine/threonine-protein kinase At1g06840 OS=Arabidopsis thaliana GN=At1g06840 PE=2 SV=2	fve:101309130/2e-44/LRR receptor-like serine/threonine-protein kinase FLS2; K13420 LRR receptor-like serine/threonine-protein kinase FLS2 [EC:2.7.11.1]	alr0124_1/2e-19/---	SM00369/230.0/Leucine-rich repeats, typical (most populated) subfamily	biological_process:GO:0018108//peptidyl-tyrosine phosphorylation;cellular_component:GO:0016021//integral component of membrane;molecular_function:GO:0004713//protein tyrosine kinase activity;GO:0004674//protein serine/threonine kinase activity;GO:0005524//ATP binding;
Unigene3580_All	1176	0.11	1.015	3.2059	0.591964	*	gi|702468956|ref|XP_010030116.1|/1.00029e-133/PREDICTED: probable receptor-like protein kinase At1g11050 isoform X2 [Eucalyptus grandis]	gi|449519891|ref|XM_004166920.1|/1e-46/PREDICTED: Cucumis sativus probable receptor-like protein kinase At1g11050-like (LOC101212244), mRNA	sp|O04086|Y1105_ARATH/3e-126/Probable receptor-like protein kinase At1g11050 OS=Arabidopsis thaliana GN=At1g11050 PE=2 SV=1	cit:102617067/2e-51/probable LRR receptor-like serine/threonine-protein kinase At1g53440-like; K04733 interleukin-1 receptor-associated kinase 4 [EC:2.7.11.1]	BS_yloP_1/4e-15/---	SM00220/4.7E-10/Serine/Threonine protein kinases, catalytic domain	NA
Unigene29_All	1179	0.42	0.385	-0.125531	0.228779	*	gi|661898893|emb|CDO96887.1|/1.04882e-98/unnamed protein product [Coffea canephora]	gi|147766318|emb|AM456036.2|/2e-14/Vitis vinifera contig VV78X088590.12, whole genome shotgun sequence	sp|Q9FXF2|RKF1_ARATH/7e-84/Probable LRR receptor-like serine/threonine-protein kinase RFK1 OS=Arabidopsis thaliana GN=RKF1 PE=1 SV=1	fve:101295698/9e-35/probable LRR receptor-like serine/threonine-protein kinase At1g07650; K04733 interleukin-1 receptor-associated kinase 4 [EC:2.7.11.1]	NA	PF11721/2.0E-48/Di-glucose binding within endoplasmic reticulum	NA
CL838.Contig1_All	1220	1.19	2.695	1.17932	0.543502	*	gi|643734607|gb|KDP41277.1|/6.10053e-166/hypothetical protein JCGZ_15684 [Jatropha curcas]	gi|359472527|ref|XM_002269178.2|/2e-92/PREDICTED: Vitis vinifera probable leucine-rich repeat receptor-like protein kinase At1g35710 (LOC100243945), mRNA	sp|Q9LP24|Y1571_ARATH/2e-37/Probable leucine-rich repeat receptor-like protein kinase At1g35710 OS=Arabidopsis thaliana GN=At1g35710 PE=2 SV=1	mdm:103434977/3e-39/LRR receptor-like serine/threonine-protein kinase FLS2; K13420 LRR receptor-like serine/threonine-protein kinase FLS2 [EC:2.7.11.1]	MA2301_1/9e-18/---	PTHR24420/7.5E-156/--	NA
Unigene8349_All	1254	0.885	0.985	0.154446	0.247071	*	gi|702254892|ref|XP_010024307.1|/1.49393e-90/PREDICTED: leucine-rich repeat receptor-like protein FASCIATED EAR2 [Eucalyptus grandis]	NA	sp|Q9ZPS9|BRL2_ARATH/3e-42/Serine/threonine-protein kinase BRI1-like 2 OS=Arabidopsis thaliana GN=BRL2 PE=1 SV=1	sly:101263330/1e-64/probable LRR receptor-like serine/threonine-protein kinase At4g36180; K13466 EIX receptor 1/2	YJL005w_1/1e-09/---	PF00560/0.28/Leucine Rich Repeat	NA
CL6.Contig1_All	1273	0.085	1.22	3.84327	0.635593	*	gi|590610839|ref|XP_007021933.1|/0/Leucine-rich repeat transmembrane protein kinase isoform 1 [Theobroma cacao] &gt;gi|508721561|gb|EOY13458.1| Leucine-rich repeat transmembrane protein kinase isoform 1 [Theobroma cacao]	gi|225461769|ref|XM_002283485.1|/1e-127/PREDICTED: Vitis vinifera probable LRR receptor-like serine/threonine-protein kinase At1g53430-like (LOC100243601), mRNA	sp|C0LGG8|Y5343_ARATH/8e-180/Probable LRR receptor-like serine/threonine-protein kinase At1g53430 OS=Arabidopsis thaliana GN=At1g53430 PE=1 SV=1	bvg:104891368/2e-145/probable LRR receptor-like serine/threonine-protein kinase At1g53440; K04733 interleukin-1 receptor-associated kinase 4 [EC:2.7.11.1]	YAR019c/1e-19/---	PTHR24420/2.2E-230/--	biological_process:GO:0006468//protein phosphorylation;cellular_component:GO:0016021//integral component of membrane;molecular_function:GO:0005524//ATP binding;GO:0004672//protein kinase activity;
CL6.Contig2_All	1344	0.11	0.855	2.95842	0.556045	*	gi|643714618|gb|KDP27082.1|/0/hypothetical protein JCGZ_20306 [Jatropha curcas]	gi|225461769|ref|XM_002283485.1|/1e-108/PREDICTED: Vitis vinifera probable LRR receptor-like serine/threonine-protein kinase At1g53430-like (LOC100243601), mRNA	sp|C0LGG8|Y5343_ARATH/6e-168/Probable LRR receptor-like serine/threonine-protein kinase At1g53430 OS=Arabidopsis thaliana GN=At1g53430 PE=1 SV=1	bvg:104891368/4e-145/probable LRR receptor-like serine/threonine-protein kinase At1g53440; K04733 interleukin-1 receptor-associated kinase 4 [EC:2.7.11.1]	YAR019c/7e-22/---	SM00220/2.2E-38/Serine/Threonine protein kinases, catalytic domain	biological_process:GO:0006468//protein phosphorylation;cellular_component:GO:0016021//integral component of membrane;molecular_function:GO:0005524//ATP binding;GO:0004672//protein kinase activity;
CL838.Contig2_All	1351	1.475	3.485	1.24044	0.562388	*	gi|643734607|gb|KDP41277.1|/1.73255e-164/hypothetical protein JCGZ_15684 [Jatropha curcas]	gi|359472527|ref|XM_002269178.2|/1e-101/PREDICTED: Vitis vinifera probable leucine-rich repeat receptor-like protein kinase At1g35710 (LOC100243945), mRNA	sp|Q9LP24|Y1571_ARATH/5e-38/Probable leucine-rich repeat receptor-like protein kinase At1g35710 OS=Arabidopsis thaliana GN=At1g35710 PE=2 SV=1	mdm:103434977/7e-40/LRR receptor-like serine/threonine-protein kinase FLS2; K13420 LRR receptor-like serine/threonine-protein kinase FLS2 [EC:2.7.11.1]	MA2301_1/9e-19/---	PF00560/0.044/Leucine Rich Repeat	NA
Unigene308_All	1368	0.215	1.03	2.26024	0.565263	*	gi|697109308|ref|XP_009608510.1|/3.55444e-157/PREDICTED: probable LRR receptor-like serine/threonine-protein kinase At1g56140 [Nicotiana tomentosiformis]	gi|359485951|ref|XM_002267093.2|/4e-78/PREDICTED: Vitis vinifera probable LRR receptor-like serine/threonine-protein kinase At1g56130 (LOC100262365), mRNA	sp|C0LGH2|Y1561_ARATH/3e-141/Probable LRR receptor-like serine/threonine-protein kinase At1g56130 OS=Arabidopsis thaliana GN=At1g56130 PE=2 SV=2	mdm:103435244/2e-148/probable LRR receptor-like serine/threonine-protein kinase At1g56140; K04733 interleukin-1 receptor-associated kinase 4 [EC:2.7.11.1]	CAC1728_1/1e-18/---	PS00108/-/Serine/Threonine protein kinases active-site signature.	NA
Unigene8383_All	1373	0.245	1.03	2.07179	0.554463	*	gi|255572789|ref|XP_002527327.1|/1.79992e-108/F-box/LRR-repeat protein, putative [Ricinus communis] &gt;gi|223533327|gb|EEF35079.1| F-box/LRR-repeat protein, putative [Ricinus communis]	NA	sp|Q9C5D2|FBL4_ARATH/8e-21/F-box/LRR-repeat protein 4 OS=Arabidopsis thaliana GN=FBL4 PE=2 SV=1	bvg:104898526/3e-171/uncharacterized F-box/LRR-repeat protein C02F5.7-like; K10268 F-box and leucine-rich repeat protein 2/20	NA	PF13516/0.14/Leucine Rich repeat	NA
Unigene7537_All	1389	0.215	1.835	3.09337	0.6649	*	gi|641834440|gb|KDO53434.1|/1.47798e-150/hypothetical protein CISIN_1g016347mg [Citrus sinensis]	gi|359494471|ref|XM_002268701.2|/9e-27/PREDICTED: Vitis vinifera probable LRR receptor-like serine/threonine-protein kinase At1g53430 (LOC100259465), mRNA	sp|C0LGH3|Y5614_ARATH/2e-92/Probable LRR receptor-like serine/threonine-protein kinase At1g56140 OS=Arabidopsis thaliana GN=At1g56140 PE=2 SV=2	obr:102720101/1e-111/probable LRR receptor-like serine/threonine-protein kinase At1g07650-like; K04733 interleukin-1 receptor-associated kinase 4 [EC:2.7.11.1]	BH2504_1/1e-20/---	PS50011/36.725/Protein kinase domain profile.	biological_process:GO:0006468//protein phosphorylation;molecular_function:GO:0004674//protein serine/threonine kinase activity;GO:0005524//ATP binding;
Unigene11462_All	1447	0.26	1.885	2.85798	0.661683	*	gi|595862749|ref|XP_007211458.1|/2.50351e-148/hypothetical protein PRUPE_ppa007355mg [Prunus persica] &gt;gi|645237096|ref|XP_008225047.1| PREDICTED: putative serine/threonine-protein kinase [Prunus mume] &gt;gi|645237098|ref|XP_008225049.1| PREDICTED: putative serine/threonine-protein kinase [Prunus mume] &gt;gi|645237100|ref|XP_008225050.1| PREDICTED: putative serine/threonine-protein kinase [P…	gi|114158738|gb|AC182699.2|/3e-23/Populus trichocarpa clone Pop1-72K24, complete sequence	sp|C0LGH3|Y5614_ARATH/1e-87/Probable LRR receptor-like serine/threonine-protein kinase At1g56140 OS=Arabidopsis thaliana GN=At1g56140 PE=2 SV=2	gmx:100775344/1e-143/probable LRR receptor-like serine/threonine-protein kinase At1g53440-like; K04733 interleukin-1 receptor-associated kinase 4 [EC:2.7.11.1]	YAR019c/1e-20/---	PTHR24420/1.5E-167/--	biological_process:GO:0006468//protein phosphorylation;molecular_function:GO:0004674//protein serine/threonine kinase activity;GO:0005524//ATP binding;
Unigene8930_All	1465	0.255	2.405	3.23747	0.688097	*	gi|568848415|ref|XP_006478006.1|/4.05641e-154/PREDICTED: probable LRR receptor-like serine/threonine-protein kinase At1g56130-like [Citrus sinensis]	gi|502177159|ref|XM_004515964.1|/7e-40/PREDICTED: Cicer arietinum probable LRR receptor-like serine/threonine-protein kinase At1g56130-like (LOC101509510), transcript variant X4, mRNA	sp|C0LGH3|Y5614_ARATH/2e-90/Probable LRR receptor-like serine/threonine-protein kinase At1g56140 OS=Arabidopsis thaliana GN=At1g56140 PE=2 SV=2	obr:102720101/1e-115/probable LRR receptor-like serine/threonine-protein kinase At1g07650-like; K04733 interleukin-1 receptor-associated kinase 4 [EC:2.7.11.1]	BH2504_1/1e-19/---	SM00220/2.2E-33/Serine/Threonine protein kinases, catalytic domain	biological_process:GO:0046777//protein autophosphorylation;molecular_function:GO:0004674//protein serine/threonine kinase activity;GO:0005524//ATP binding;
Unigene8268_All	1469	0.74	0.76	0.0384741	0.207576	*	gi|645261588|ref|XP_008236364.1|/2.74126e-134/PREDICTED: probable LRR receptor-like serine/threonine-protein kinase At4g36180 [Prunus mume]	gi|449533823|ref|XM_004173823.1|/2e-06/PREDICTED: Cucumis sativus probable LRR receptor-like serine/threonine-protein kinase At4g36180-like (LOC101221363), mRNA	sp|Q9SCT4|IMK2_ARATH/2e-36/Probably inactive leucine-rich repeat receptor-like protein kinase IMK2 OS=Arabidopsis thaliana GN=IMK2 PE=1 SV=1	tcc:TCM_029529/3e-42/Leucine-rich receptor-like protein kinase family protein; K13420 LRR receptor-like serine/threonine-protein kinase FLS2 [EC:2.7.11.1]	MA2301_1/7e-12/---	PF08263/2.8E-5/Leucine rich repeat N-terminal domain	NA
Unigene2003_All	1487	0.14	0.85	2.60204	0.545533	*	gi|66841325|dbj|BAD99221.1|/9.00907e-117/polypepetide with reverse transcriptase and RNaseH domains [Petunia x hybrida]	gi|260063981|dbj|AP011551.1|/2e-09/Solanum lycopersicum DNA, chromosome 8, clone: C08SLe0087H10, complete sequence	sp|P92519|M810_ARATH/3e-44/Uncharacterized mitochondrial protein AtMg00810 OS=Arabidopsis thaliana GN=AtMg00810 PE=4 SV=1	sot:102592377/7e-116/LRR receptor-like serine/threonine-protein kinase FLS2-like; K13420 LRR receptor-like serine/threonine-protein kinase FLS2 [EC:2.7.11.1]	NA	PF07727/3.6E-24/Reverse transcriptase (RNA-dependent DNA polymerase)	NA
Unigene8225_All	1502	0.555	1.8	1.69744	0.5936	*	gi|698487687|ref|XP_009790475.1|/6.91517e-133/PREDICTED: receptor-like serine/threonine-protein kinase At4g25390 [Nicotiana sylvestris]	gi|119366390|gb|EF117783.1|/2e-21/Amaranthus hypochondriacus clone GB-AMM-051 microsatellite sequence	sp|O64639|Y2559_ARATH/2e-88/Receptor-like serine/threonine-protein kinase At2g45590 OS=Arabidopsis thaliana GN=At2g45590 PE=2 SV=1	tcc:TCM_038819/2e-20/LRR receptor-like serine/threonine-protein kinase; K04733 interleukin-1 receptor-associated kinase 4 [EC:2.7.11.1]	NA	PTHR24420:SF585/7.5E-57/--	NA
Unigene1614_All	1519	0.22	1.205	2.45346	0.59766	*	gi|596147917|ref|XP_007222700.1|/0/hypothetical protein PRUPE_ppa006391mg [Prunus persica] &gt;gi|462419636|gb|EMJ23899.1| hypothetical protein PRUPE_ppa006391mg [Prunus persica]	gi|470123406|ref|XM_004297670.1|/2e-24/PREDICTED: Fragaria vesca subsp. vesca F-box/LRR-repeat protein 2-like (LOC101309342), mRNA	sp|Q9C5D2|FBL4_ARATH/1e-46/F-box/LRR-repeat protein 4 OS=Arabidopsis thaliana GN=FBL4 PE=2 SV=1	bvg:104902543/0.0/F-box/LRR-repeat protein 20; K10268 F-box and leucine-rich repeat protein 2/20	NA	SM00367/350.0/Leucine-rich repeat - CC (cysteine-containing) subfamily	NA
CL340.Contig7_All	1557	0.68	3.575	2.39434	0.681539	*	gi|643722264|gb|KDP32143.1|/9.89843e-98/hypothetical protein JCGZ_12604 [Jatropha curcas]	NA	sp|O49545|BAME1_ARATH/4e-91/Leucine-rich repeat receptor-like serine/threonine-protein kinase BAM1 OS=Arabidopsis thaliana GN=BAM1 PE=1 SV=1	cit:102610203/5e-71/probable LRR receptor-like serine/threonine-protein kinase At3g47570-like; K13420 LRR receptor-like serine/threonine-protein kinase FLS2 [EC:2.7.11.1]	alr0124_1/1e-31/---	PTHR24420/1.1E-125/--	NA
Unigene12556_All	1604	1.48	3.455	1.22309	0.559495	*	gi|685289915|ref|XP_009135898.1|/0/PREDICTED: leucine-rich repeat extensin-like protein 4 [Brassica rapa]	gi|241985113|dbj|AK332373.1|/2e-15/Triticum aestivum cDNA, clone: WT003_N05, cultivar: Chinese Spring	sp|Q9T0K5|LRX3_ARATH/0.0/Leucine-rich repeat extensin-like protein 3 OS=Arabidopsis thaliana GN=LRX3 PE=1 SV=1	mdm:103448436/4e-31/LRR receptor-like serine/threonine-protein kinase EFR; K13428 LRR receptor-like serine/threonine-protein kinase EFR [EC:2.7.11.1]	XF0818/9e-14/---	PTHR32093/2.6E-218/--	cellular_component:GO:0016021//integral component of membrane;
Unigene19708_All	1682	0.05	1.78	5.15381	0.735661	*	gi|590628559|ref|XP_007026751.1|/3.58344e-141/LRR receptor-like serine/threonine-protein kinase, putative [Theobroma cacao] &gt;gi|508715356|gb|EOY07253.1| LRR receptor-like serine/threonine-protein kinase, putative [Theobroma cacao]	gi|206204429|gb|EU722786.1|/2e-15/Platanus x acerifolia kinase-like protein pac.x.6.112 gene, partial cds	sp|C0LGP4|Y3475_ARATH/1e-115/Probable LRR receptor-like serine/threonine-protein kinase At3g47570 OS=Arabidopsis thaliana GN=At3g47570 PE=2 SV=1	cit:102621016/9e-133/probable LRR receptor-like serine/threonine-protein kinase At3g47570-like; K04730 interleukin-1 receptor-associated kinase 1 [EC:2.7.11.1]	slr0152/1e-16/---	PS00107/-/Protein kinases ATP-binding region signature.	biological_process:GO:0016310//phosphorylation;cellular_component:GO:0016020//membrane;molecular_function:GO:0000166//nucleotide binding;GO:0004672//protein kinase activity;
Unigene8646_All	1712	3.05	22.85	2.90531	0.724664	*	gi|698530484|ref|XP_009762067.1|/4.50461e-123/PREDICTED: uncharacterized protein At4g06744-like [Nicotiana sylvestris]	gi|197304808|gb|AC232136.1|/1e-07/Oryza minuta clone OM__Ba0188A22, complete sequence	sp|Q8W3M4|Y4744_ARATH/6e-85/Uncharacterized protein At4g06744 OS=Arabidopsis thaliana GN=At4g06744 PE=2 SV=1	brp:103853700/8e-26/LRR receptor-like serine/threonine-protein kinase FLS2; K13420 LRR receptor-like serine/threonine-protein kinase FLS2 [EC:2.7.11.1]	alr0124_1/2e-11/---	PTHR24420:SF563/3.1E-143/--	NA
Unigene9555_All	1769	0.865	1.555	0.846143	0.423794	*	gi|641845289|gb|KDO64177.1|/0/hypothetical protein CISIN_1g002158mg [Citrus sinensis]	gi|359481034|ref|XM_002266170.2|/3e-24/PREDICTED: Vitis vinifera probable LRR receptor-like serine/threonine-protein kinase At1g06840-like (LOC100243382), mRNA	sp|C0LGD7|Y1684_ARATH/2e-176/Probable LRR receptor-like serine/threonine-protein kinase At1g06840 OS=Arabidopsis thaliana GN=At1g06840 PE=2 SV=2	mdm:103430557/1e-95/probable LRR receptor-like serine/threonine-protein kinase At1g06840; K04730 interleukin-1 receptor-associated kinase 1 [EC:2.7.11.1]	YAR019c/3e-19/---	PS00107/-/Protein kinases ATP-binding region signature.	biological_process:GO:0006468//protein phosphorylation;cellular_component:GO:0016021//integral component of membrane;molecular_function:GO:0004674//protein serine/threonine kinase activity;GO:0005524//ATP binding;
Unigene1367_All	1908	0.435	0.965	1.14951	0.453892	*	gi|702503225|ref|XP_010038996.1|/6.80062e-91/PREDICTED: probable LRR receptor-like serine/threonine-protein kinase At4g08850 [Eucalyptus grandis]	NA	sp|Q9LP24|Y1571_ARATH/7e-74/Probable leucine-rich repeat receptor-like protein kinase At1g35710 OS=Arabidopsis thaliana GN=At1g35710 PE=2 SV=1	dosa:Os04t0618700-01/2e-71/Os04g0618700; Protein kinase, core domain containing protein.; K13420 LRR receptor-like serine/threonine-protein kinase FLS2 [EC:2.7.11.1]	CAC3280_2/8e-20/---	PS51450/5.525/Leucine-rich repeat profile.	NA
CL1510.Contig2_All	1917	0.145	0.245	0.756729	0.267286	*	gi|359484714|ref|XP_002264041.2|/5.76788e-120/PREDICTED: probable LRR receptor-like serine/threonine-protein kinase At4g36180-like [Vitis vinifera]	NA	sp|Q9LRT1|Y3804_ARATH/5e-52/Probably inactive leucine-rich repeat receptor-like protein kinase At3g28040 OS=Arabidopsis thaliana GN=At3g28040 PE=2 SV=1	tcc:TCM_029529/9e-54/Leucine-rich receptor-like protein kinase family protein; K13420 LRR receptor-like serine/threonine-protein kinase FLS2 [EC:2.7.11.1]	alr0124_1/1e-21/---	PS51450/5.386/Leucine-rich repeat profile.	NA
CL1260.Contig3_All	1971	0.09	2.445	4.76377	0.734026	*	gi|359485453|ref|XP_003633276.1|/8.74248e-166/PREDICTED: probable LRR receptor-like serine/threonine-protein kinase At3g47570-like [Vitis vinifera]	gi|357484462|ref|XM_003612471.1|/6e-07/Medicago truncatula Kinase-like protein (MTR_5g025930) mRNA, complete cds	sp|C0LGP4|Y3475_ARATH/1e-107/Probable LRR receptor-like serine/threonine-protein kinase At3g47570 OS=Arabidopsis thaliana GN=At3g47570 PE=2 SV=1	tcc:TCM_029651/2e-157/Leucine-rich repeat protein kinase family protein; K13420 LRR receptor-like serine/threonine-protein kinase FLS2 [EC:2.7.11.1]	lin1934_1/2e-25/---	PS00107/-/Protein kinases ATP-binding region signature.	molecular_function:GO:0016301//kinase activity;
CL1599.Contig2_All	2057	0.805	1.815	1.17291	0.520017	*	gi|590683955|ref|XP_007041721.1|/0/F-box/RNI-like superfamily protein isoform 1 [Theobroma cacao] &gt;gi|508705656|gb|EOX97552.1| F-box/RNI-like superfamily protein isoform 1 [Theobroma cacao]	gi|359474823|ref|XM_003631489.1|/9e-37/PREDICTED: Vitis vinifera F-box/LRR-repeat protein 10-like (LOC100853822), mRNA	sp|Q9SDA8|FBL10_ARATH/0.0/F-box/LRR-repeat protein 10 OS=Arabidopsis thaliana GN=FBL10 PE=2 SV=1	cam:101509110/5e-20/F-box/LRR-repeat protein 4; K10268 F-box and leucine-rich repeat protein 2/20	NA	PTHR23125/7.2E-164/--	NA
CL1599.Contig1_All	2093	0.26	0.635	1.28824	0.414379	*	gi|590683955|ref|XP_007041721.1|/0/F-box/RNI-like superfamily protein isoform 1 [Theobroma cacao] &gt;gi|508705656|gb|EOX97552.1| F-box/RNI-like superfamily protein isoform 1 [Theobroma cacao]	gi|359474823|ref|XM_003631489.1|/9e-37/PREDICTED: Vitis vinifera F-box/LRR-repeat protein 10-like (LOC100853822), mRNA	sp|Q9SDA8|FBL10_ARATH/0.0/F-box/LRR-repeat protein 10 OS=Arabidopsis thaliana GN=FBL10 PE=2 SV=1	cam:101509110/5e-20/F-box/LRR-repeat protein 4; K10268 F-box and leucine-rich repeat protein 2/20	NA	PTHR23125:SF253/7.2E-164/--	NA
Unigene12546_All	2161	0.47	2.1	2.15966	0.640552	*	gi|255571222|ref|XP_002526561.1|/0/receptor protein kinase, putative [Ricinus communis] &gt;gi|223534122|gb|EEF35839.1| receptor protein kinase, putative [Ricinus communis]	gi|225438010|ref|XM_002270648.1|/1e-23/PREDICTED: Vitis vinifera probable leucine-rich repeat receptor-like protein kinase At5g63930-like (LOC100246300), mRNA	sp|Q8VZG8|Y4885_ARATH/1e-155/Probable LRR receptor-like serine/threonine-protein kinase At4g08850 OS=Arabidopsis thaliana GN=At4g08850 PE=2 SV=3	egr:104451887/4e-129/probable LRR receptor-like serine/threonine-protein kinase At4g08850; K04730 interleukin-1 receptor-associated kinase 1 [EC:2.7.11.1]	alr0124_1/1e-21/---	PS51450/6.087/Leucine-rich repeat profile.	biological_process:GO:0000165//MAPK cascade;cellular_component:GO:0016020//membrane;molecular_function:GO:0000166//nucleotide binding;GO:0004672//protein kinase activity;GO:0016491//oxidoreductase activity;
CL1510.Contig3_All	2437	0.085	1.075	3.66073	0.611425	*	gi|359484714|ref|XP_002264041.2|/0/PREDICTED: probable LRR receptor-like serine/threonine-protein kinase At4g36180-like [Vitis vinifera]	NA	sp|C0LGS2|Y4361_ARATH/1e-76/Probable LRR receptor-like serine/threonine-protein kinase At4g36180 OS=Arabidopsis thaliana GN=At4g36180 PE=2 SV=1	cit:102614373/4e-86/probable LRR receptor-like serine/threonine-protein kinase At3g47570-like; K13420 LRR receptor-like serine/threonine-protein kinase FLS2 [EC:2.7.11.1]	alr0124_1/1e-23/---	PF13516/0.91/Leucine Rich repeat	NA
Unigene12595_All	2735	0.31	1.22	1.97654	0.569827	*	gi|21326117|gb|AAM47583.1|/0/putative protein kinase [Sorghum bicolor]	gi|359472819|ref|XM_003631151.1|/9e-81/PREDICTED: Vitis vinifera LRR receptor-like serine/threonine-protein kinase RPK2-like (LOC100854554), mRNA	sp|Q9S7I6|RPK2_ARATH/2e-168/LRR receptor-like serine/threonine-protein kinase RPK2 OS=Arabidopsis thaliana GN=RPK2 PE=2 SV=1	sly:101268564/1e-127/probable LRR receptor-like serine/threonine-protein kinase RPK1; K04730 interleukin-1 receptor-associated kinase 1 [EC:2.7.11.1]	lin1934_1/5e-20/---	PTHR24420:SF237/0.0/--	NA
Unigene28_All	3386	0.875	3.82	2.12622	0.669428	*	gi|645237523|ref|XP_008225246.1|/0/PREDICTED: probable LRR receptor-like serine/threonine-protein kinase RFK1 isoform X1 [Prunus mume]	gi|359483539|ref|XM_002264842.2|/4e-43/PREDICTED: Vitis vinifera probable LRR receptor-like serine/threonine-protein kinase RFK1-like (LOC100246406), mRNA	sp|Q9FXF2|RKF1_ARATH/0.0/Probable LRR receptor-like serine/threonine-protein kinase RFK1 OS=Arabidopsis thaliana GN=RKF1 PE=1 SV=1	fve:101295698/3e-157/probable LRR receptor-like serine/threonine-protein kinase At1g07650; K04733 interleukin-1 receptor-associated kinase 4 [EC:2.7.11.1]	Cgl2127_1/1e-18/---	PS50011/38.096/Protein kinase domain profile.	cellular_component:GO:0016020//membrane;
Unigene1372_All	3502	0.58	2.235	1.94615	0.626249	*	gi|590562230|ref|XP_007009026.1|/0/Serine-threonine protein kinase, plant-type, putative [Theobroma cacao] &gt;gi|508725939|gb|EOY17836.1| Serine-threonine protein kinase, plant-type, putative [Theobroma cacao]	gi|357483210|ref|XM_003611844.1|/5e-12/Medicago truncatula LRR receptor-like serine/threonine-protein kinase FEI (MTR_5g019070) mRNA, complete cds	sp|C0LGP4|Y3475_ARATH/0.0/Probable LRR receptor-like serine/threonine-protein kinase At3g47570 OS=Arabidopsis thaliana GN=At3g47570 PE=2 SV=1	aly:ARALYDRAFT_488953/0.0/EFR; EF-TU receptor; K13428 LRR receptor-like serine/threonine-protein kinase EFR [EC:2.7.11.1]	RSp0875/6e-21/---	PF00560/0.28/Leucine Rich Repeat	molecular_function:GO:0016301//kinase activity;
Unigene5824_All	3706	0.19	2.79	3.87619	0.707288	*	gi|470114620|ref|XP_004293509.1|/0/PREDICTED: LRR receptor-like serine/threonine-protein kinase FLS2-like [Fragaria vesca subsp. vesca]	gi|147819712|emb|AM445190.2|/2e-17/Vitis vinifera contig VV78X110821.15, whole genome shotgun sequence	sp|Q9FL28|FLS2_ARATH/0.0/LRR receptor-like serine/threonine-protein kinase FLS2 OS=Arabidopsis thaliana GN=FLS2 PE=1 SV=1	bvg:104883663/0.0/LRR receptor-like serine/threonine-protein kinase FLS2; K13420 LRR receptor-like serine/threonine-protein kinase FLS2 [EC:2.7.11.1]	alr0124_1/1e-40/---	PTHR24420/0.0/--	biological_process:GO:0006810//transport;GO:0016310//phosphorylation;GO:0006952//defense response;GO:0009617//response to bacterium;cellular_component:GO:0016020//membrane;GO:0044464//cell part;molecular_function:GO:0016301//kinase activity;
